# Supplementary material for: Piperazine-1,4-diium bis­(3,5-dicarboxy­benzoate)
Source: Acta Crystallogr Sect E Struct Rep Online. 2010 Apr 17;66(Pt 5):o1097. doi: 10.1107/S1600536810013140 (PMC2979046; doi:10.1107/S1600536810013140)
Supplement: Supplementary file 2 [file e-66-o1097-Isup2.hkl]

# 
# h,k,l, Fc-squared, Fo-squared, sigma(Fo-squared) and status flag 
# 
data_I
_shelx_title ' 1 in P-1' 
_shelx_refln_list_code          4 
_shelx_F_calc_maximum      137.41 
_exptl_crystal_F_000       264.00 
_reflns_d_resolution_high  0.7702 
 
loop_ 
 _symmetry_equiv_pos_as_xyz 
 'x, y, z' 
 '-x, -y, -z' 
 
_cell_length_a     7.3029 
_cell_length_b     8.6758 
_cell_length_c     9.0422 
_cell_angle_alpha  87.045 
_cell_angle_beta   69.941 
_cell_angle_gamma  83.759 
 
_shelx_F_squared_multiplier     1.000 
 
loop_ 
 _refln_index_h 
 _refln_index_k 
 _refln_index_l 
 _refln_F_squared_calc 
 _refln_F_squared_meas 
 _refln_F_squared_sigma 
 _refln_observed_status 
   2   0   0       86.61       74.51      1.97 o 
   3   0   0       28.98       31.37      1.84 o 
   4   0   0       25.22       30.06      3.14 o 
   5   0   0       16.42       13.16      2.81 o 
   6   0   0        0.19       -3.45      5.67 o 
   7   0   0       56.96       53.27      4.39 o 
   8   0   0       16.90       18.38      5.95 o 
  -8   1   0       55.14       58.21      6.95 o 
  -7   1   0        0.83        3.85      3.46 o 
  -6   1   0       13.43       22.63      3.46 o 
  -5   1   0       15.94       16.31      2.87 o 
  -4   1   0      536.73      516.89      7.54 o 
  -3   1   0       63.71       56.94      2.27 o 
  -2   1   0     1602.33     1637.14      8.70 o 
  -1   1   0     2365.34     2160.22     12.65 o 
   1   1   0       63.57       45.55      1.36 o 
   2   1   0      256.99      281.40      3.20 o 
   3   1   0      234.44      237.81      5.82 o 
   4   1   0       27.93       29.99      2.30 o 
   5   1   0      127.28      134.63      4.26 o 
   6   1   0       14.09       14.78      3.42 o 
   7   1   0       22.72       28.66      6.98 o 
  -8   2   0       36.18       42.36     16.47 o 
  -7   2   0       10.21       11.36      8.91 o 
  -6   2   0        1.40        2.72      2.76 o 
  -5   2   0        0.67        5.82      4.97 o 
  -4   2   0      733.29      752.77      8.54 o 
  -3   2   0        9.06       19.34      1.69 o 
  -2   2   0      177.08      187.57      3.53 o 
  -1   2   0      118.34      101.24      1.94 o 
   0   2   0     1060.76     1024.88      5.71 o 
   1   2   0      384.28      374.09      5.54 o 
   2   2   0      833.77      774.22      4.11 o 
   3   2   0       19.02       13.35      1.26 o 
   4   2   0       51.66       46.49      2.34 o 
   5   2   0      146.19      161.12      4.50 o 
   6   2   0       30.82       31.46      4.06 o 
   7   2   0        3.42        6.11     10.05 o 
   8   2   0       20.93       22.30      7.69 o 
  -8   3   0        0.11       -1.20      5.77 o 
  -7   3   0       48.81       52.35      6.94 o 
  -6   3   0        1.28        4.63      4.64 o 
  -5   3   0       28.27       27.18      2.73 o 
  -4   3   0      162.20      178.57      4.33 o 
  -3   3   0       32.04       32.82      1.99 o 
  -2   3   0      261.44      249.59      3.71 o 
  -1   3   0       43.17       61.22      1.89 o 
   0   3   0        5.74        9.27      1.24 o 
   1   3   0     1003.84     1005.51     12.95 o 
   2   3   0      252.54      293.49      5.66 o 
   3   3   0      139.51      132.78      4.63 o 
   4   3   0      152.12      145.24      3.78 o 
   5   3   0       34.04       34.53      2.59 o 
   6   3   0        0.63       -4.08      4.08 o 
   7   3   0        0.44       -2.72      4.56 o 
   8   3   0       12.27       13.76      6.32 o 
  -7   4   0        1.52        0.64      6.93 o 
  -6   4   0       19.02       20.74      5.83 o 
  -5   4   0       14.75       14.96      6.08 o 
  -4   4   0        6.53       10.93      2.34 o 
  -3   4   0        9.32       11.68      1.87 o 
  -2   4   0       74.46       78.87      3.08 o 
  -1   4   0       24.37       20.80      2.06 o 
   0   4   0      139.01      123.27      3.39 o 
   1   4   0     2425.84     2683.97     13.51 o 
   2   4   0        3.21        8.03      2.48 o 
   3   4   0        5.07        7.27      3.13 o 
   4   4   0        0.34       -0.31      2.96 o 
   5   4   0        1.57        7.49     12.29 o 
   6   4   0        7.20        8.29      5.12 o 
   7   4   0        2.31       -2.93      6.84 o 
   8   4   0        5.71       17.15      7.02 o 
  -7   5   0       48.02       49.62      7.71 o 
  -6   5   0        1.96       19.10      8.28 o 
  -5   5   0       16.08       26.24      5.88 o 
  -4   5   0        3.18        7.57     10.82 o 
  -3   5   0       96.85       90.38      3.33 o 
  -2   5   0       25.25       31.88      7.52 o 
  -1   5   0       61.45       56.41      2.61 o 
   0   5   0       77.18       80.42      3.07 o 
   1   5   0      106.44      131.78      3.20 o 
   2   5   0      417.14      416.13      9.06 o 
   3   5   0       46.36       47.38      4.39 o 
   4   5   0       29.71       32.05      4.75 o 
   5   5   0      286.92      268.07      9.56 o 
   6   5   0        3.88        6.29      5.97 o 
   7   5   0        0.21        8.63      8.48 o 
   8   5   0       13.42       31.47      7.35 o 
  -7   6   0        6.08        7.05      7.61 o 
  -6   6   0       13.03        8.89      6.42 o 
  -5   6   0        0.50       10.28      6.93 o 
  -4   6   0       54.31       62.05      8.32 o 
  -3   6   0       10.01        9.87      3.24 o 
  -2   6   0       15.05       14.67      2.51 o 
  -1   6   0       51.57       56.85      4.35 o 
   0   6   0      159.67      170.62      4.23 o 
   1   6   0       10.59       13.37      2.98 o 
   2   6   0       79.34       73.21      6.93 o 
   3   6   0      165.84      157.05      6.81 o 
   4   6   0      314.86      301.82      9.71 o 
   5   6   0      309.48      305.79     10.60 o 
   6   6   0       83.81       86.26      8.06 o 
   7   6   0        1.16        7.23     12.23 o 
  -6   7   0       13.21       14.37     11.55 o 
  -5   7   0        0.01        3.06      5.00 o 
  -4   7   0      161.71      167.25      8.96 o 
  -3   7   0      161.77      158.02      8.22 o 
  -2   7   0        0.02        3.14      2.76 o 
  -1   7   0      105.53      101.20      4.59 o 
   0   7   0       65.66       56.40      5.98 o 
   1   7   0       27.28       25.72      2.81 o 
   2   7   0      181.20      199.32     10.63 o 
   3   7   0      288.22      259.60      9.18 o 
   4   7   0        2.91       12.18      4.83 o 
   5   7   0      237.27      247.96     10.03 o 
   6   7   0        1.07        1.93      5.17 o 
   7   7   0        0.00        1.35      6.09 o 
  -5   8   0        4.43       10.27      8.04 o 
  -4   8   0        1.58       10.45      5.38 o 
  -3   8   0       26.18       26.38      5.53 o 
  -2   8   0        1.40        1.59      3.01 o 
  -1   8   0        8.93       12.10      2.93 o 
   0   8   0        3.51        4.55      3.69 o 
   1   8   0      371.17      301.26      6.76 o 
   2   8   0       21.22       22.00      4.81 o 
   3   8   0        2.33        1.80      4.08 o 
   4   8   0        1.72        4.01      6.93 o 
   5   8   0       84.45       86.35      7.97 o 
   6   8   0        8.43        3.29      6.28 o 
  -4   9   0        8.01        4.09      5.81 o 
  -3   9   0        7.81       -4.88      5.27 o 
  -2   9   0        0.05        7.88      4.85 o 
  -1   9   0       19.29       21.52      4.08 o 
   0   9   0       79.62       73.06      7.92 o 
   1   9   0      118.08      110.83      8.28 o 
   2   9   0       14.71       10.81      4.70 o 
   3   9   0       27.70       30.97     11.01 o 
   4   9   0        0.03        1.64      5.40 o 
   5   9   0       20.76       27.24      7.11 o 
   6   9   0       21.91       22.76      7.98 o 
  -3  10   0        0.79        2.69      6.65 o 
  -2  10   0       36.94       41.72      7.52 o 
  -1  10   0        0.00       14.60      7.20 o 
   0  10   0        5.12       17.02     12.30 o 
   1  10   0        3.53        5.95      4.78 o 
   2  10   0        5.28        6.57      5.51 o 
   3  10   0        2.94       -1.75      5.57 o 
   4  10   0       56.72       60.19     10.03 o 
  -1  11   0        1.54       -5.70      9.07 o 
   1  11   0        0.89        2.38      5.94 o 
   2  11   0        1.18        1.20      5.52 o 
  -2 -11   1       17.52       23.70      7.52 o 
  -1 -11   1        0.66       -2.04      5.51 o 
   0 -11   1        0.12        5.29      5.56 o 
  -4 -10   1       26.29       39.01     14.42 o 
  -3 -10   1        0.47        6.04      6.07 o 
  -2 -10   1        7.62        3.71      5.21 o 
  -1 -10   1        7.99       14.84      7.90 o 
   0 -10   1       55.79       64.53      6.96 o 
   1 -10   1       11.08       12.21      6.01 o 
   2 -10   1        7.17        4.85      5.25 o 
   3 -10   1        4.82       -1.75      5.73 o 
  -5  -9   1       10.54       12.77      6.98 o 
  -4  -9   1       33.61       38.86     17.05 o 
  -3  -9   1        5.59        2.16      4.84 o 
  -2  -9   1       69.63       46.65      8.35 o 
  -1  -9   1       50.00       43.02      6.20 o 
   0  -9   1        3.25        4.97      3.26 o 
   1  -9   1        2.47        6.08      4.01 o 
   2  -9   1        1.81       -0.48      2.97 o 
   3  -9   1        3.99       11.99      6.76 o 
   4  -9   1       20.13       22.10      6.87 o 
  -6  -8   1        1.34       -7.90      9.97 o 
  -5  -8   1        1.47        9.25      9.73 o 
  -4  -8   1       37.85       53.74      6.88 o 
  -3  -8   1        8.38       19.54      7.05 o 
  -2  -8   1       16.26       21.38      4.79 o 
  -1  -8   1        2.87        4.65      2.87 o 
   0  -8   1        7.31        4.92      2.78 o 
   1  -8   1       20.99       21.90      3.74 o 
   2  -8   1       71.24       67.08      9.55 o 
   3  -8   1        7.92       12.45      3.62 o 
   4  -8   1       33.40       40.51      7.88 o 
   5  -8   1        2.31        3.05      5.84 o 
  -7  -7   1       26.37       28.89      8.20 o 
  -6  -7   1       62.71       71.32      8.12 o 
  -5  -7   1        5.46        1.76      6.58 o 
  -4  -7   1       21.54       19.19      5.19 o 
  -3  -7   1        5.79       12.52      4.84 o 
  -2  -7   1      130.22      122.55      6.39 o 
  -1  -7   1        5.70        7.89      2.94 o 
   0  -7   1      119.24      118.54      9.51 o 
   1  -7   1       34.21       27.46      3.26 o 
   2  -7   1        4.66        9.82      3.82 o 
   3  -7   1       18.78       27.02      6.26 o 
   4  -7   1      292.08      289.36     10.45 o 
   5  -7   1      164.77      156.53     24.18 o 
   6  -7   1        0.77       10.24      6.64 o 
  -7  -6   1        2.21        9.13     10.25 o 
  -6  -6   1       52.16       60.66      7.01 o 
  -5  -6   1       68.70       75.73      6.69 o 
  -4  -6   1      562.16      549.70     13.13 o 
  -3  -6   1       18.56       20.45      4.36 o 
  -2  -6   1        9.01       14.25      7.15 o 
  -1  -6   1        7.25        7.99      1.96 o 
   0  -6   1      106.13      104.17      6.53 o 
   1  -6   1       15.83       18.82      2.56 o 
   2  -6   1        1.90        9.15      2.36 o 
   3  -6   1        3.60        1.11      2.40 o 
   4  -6   1      492.01      474.71     17.30 o 
   5  -6   1       60.96       66.92      6.69 o 
   6  -6   1       41.93       22.39      6.34 o 
   7  -6   1        0.01       -1.11      5.53 o 
  -7  -5   1        5.52       10.17      6.48 o 
  -6  -5   1      148.78      157.53      8.79 o 
  -5  -5   1        1.10       -0.94      4.97 o 
  -4  -5   1      186.53      183.35      8.47 o 
  -3  -5   1       93.79       93.10      5.44 o 
  -2  -5   1        0.47        1.45      3.14 o 
  -1  -5   1        2.71        0.65      1.33 o 
   0  -5   1      232.56      257.20      4.60 o 
   1  -5   1       56.41       65.61      2.83 o 
   2  -5   1        8.81        7.37      1.93 o 
   3  -5   1      324.66      326.09      6.91 o 
   4  -5   1        3.38        2.19      2.33 o 
   5  -5   1       97.69      100.04     12.65 o 
   6  -5   1        7.76       18.40      8.48 o 
   7  -5   1        9.16       10.99      6.80 o 
  -8  -4   1       74.06       72.12      8.51 o 
  -7  -4   1        3.15        2.00      8.39 o 
  -6  -4   1        5.63       11.60      4.68 o 
  -5  -4   1       52.51       50.01     10.25 o 
  -4  -4   1       89.22       95.79      5.78 o 
  -3  -4   1        8.55        7.33      3.47 o 
  -2  -4   1       76.12       75.33      3.37 o 
  -1  -4   1      306.71      339.51      9.77 o 
   0  -4   1      121.11      136.12      3.12 o 
   1  -4   1     2476.25     2752.89     19.74 o 
   2  -4   1      348.28      360.94      8.17 o 
   3  -4   1      132.00      130.20      7.33 o 
   4  -4   1       17.31       24.46      4.28 o 
   5  -4   1       16.74       16.40      3.74 o 
   6  -4   1       33.71       34.95      5.62 o 
   7  -4   1       10.15       19.12      6.28 o 
   8  -4   1       13.19        1.95      6.17 o 
  -8  -3   1       54.78       54.67     13.37 o 
  -7  -3   1       25.04       31.71      6.11 o 
  -6  -3   1        1.72       12.96      6.35 o 
  -5  -3   1       11.04       12.55      2.17 o 
  -4  -3   1       14.47       16.80      3.91 o 
  -3  -3   1       19.86       20.58      1.46 o 
  -2  -3   1      199.89      204.84      2.84 o 
  -1  -3   1      312.73      348.45      7.33 o 
   0  -3   1      281.58      271.29      3.61 o 
   1  -3   1      526.03      550.80      5.43 o 
   2  -3   1      445.92      400.20      4.99 o 
   3  -3   1       34.29       32.57      2.63 o 
   4  -3   1       83.45       84.18      3.51 o 
   5  -3   1      128.38      118.17      4.55 o 
   6  -3   1       30.64       29.18      4.71 o 
   7  -3   1        8.71      161.77     98.68 o 
   8  -3   1        2.95        4.15      5.78 o 
  -8  -2   1        2.71        2.45      6.82 o 
  -7  -2   1        9.83        7.14      5.97 o 
  -6  -2   1        1.29        1.93      2.98 o 
  -5  -2   1      346.94      344.72      6.51 o 
  -4  -2   1      467.48      448.13      6.37 o 
  -3  -2   1      594.29      657.24      6.46 o 
  -2  -2   1     1407.78     1436.99      8.41 o 
  -1  -2   1      245.26      252.75      2.92 o 
   0  -2   1        7.92        5.12      1.42 o 
   1  -2   1     1649.45     1656.36     14.94 o 
   2  -2   1       51.09       51.81      3.00 o 
   3  -2   1       54.73       58.30      2.40 o 
   4  -2   1       43.43       49.90      2.90 o 
   5  -2   1      242.68      243.19      6.73 o 
   6  -2   1        4.44        4.72      3.06 o 
   7  -2   1        7.00        1.92      3.29 o 
   8  -2   1        1.15       -0.74      4.72 o 
  -8  -1   1       25.11       37.09     10.27 o 
  -7  -1   1       18.77       25.08      3.85 o 
  -6  -1   1       14.74       13.19      3.05 o 
  -5  -1   1      115.89      117.93      4.52 o 
  -4  -1   1        5.52        6.14      4.03 o 
  -3  -1   1     1346.27     1369.42     10.11 o 
  -2  -1   1       30.92       22.38      1.44 o 
  -1  -1   1     2823.75     2703.39     10.35 o 
   0  -1   1      888.06      839.52      7.38 o 
   1  -1   1      677.15      713.86      4.19 o 
   2  -1   1      106.19       99.90      2.70 o 
   3  -1   1      141.43      143.20      3.11 o 
   4  -1   1      143.46      150.14      3.88 o 
   5  -1   1        0.08        0.45      2.05 o 
   6  -1   1        4.60       11.38      4.64 o 
   7  -1   1       32.71       31.70      4.53 o 
   8  -1   1        0.70       -5.21      5.21 o 
  -8   0   1        0.46       12.29      6.12 o 
  -7   0   1      336.54      311.25     11.32 o 
  -6   0   1       18.85       25.86      7.34 o 
  -5   0   1        4.13        5.66      3.99 o 
  -4   0   1       22.97       21.32      2.38 o 
  -3   0   1       26.66       27.46      1.99 o 
  -2   0   1        0.02        0.23      0.99 o 
  -1   0   1       92.53       78.87      3.12 o 
   1   0   1        6.17       14.07      0.58 o 
   2   0   1     5796.50     5839.66     17.98 o 
   3   0   1      126.38      109.78      2.69 o 
   4   0   1        6.94       12.08      1.89 o 
   5   0   1        2.74        1.10      3.57 o 
   6   0   1        1.24        4.22      3.60 o 
   7   0   1        4.79        8.63      4.90 o 
   8   0   1        7.42        7.90      6.96 o 
   9   0   1       47.71       54.17     11.85 o 
  -8   1   1        0.34        1.09      5.08 o 
  -7   1   1      369.61      360.50     11.87 o 
  -6   1   1        9.55        5.35      2.97 o 
  -5   1   1       73.11       68.70      3.80 o 
  -4   1   1        3.13        5.45      2.40 o 
  -3   1   1       85.81       87.26      3.04 o 
  -2   1   1        0.09        2.26      1.10 o 
  -1   1   1      152.06      128.75      3.19 o 
   0   1   1      253.63      256.21      6.24 o 
   1   1   1        0.41        1.85      0.47 o 
   2   1   1        1.79        4.94      1.61 o 
   3   1   1     1706.66     1723.10     10.57 o 
   4   1   1       33.12       31.70      2.37 o 
   5   1   1      291.82      302.47      5.82 o 
   6   1   1        0.35        0.87      2.44 o 
   7   1   1        6.54        9.58      3.27 o 
   8   1   1        0.45        9.46      4.26 o 
   9   1   1       14.38       13.16     10.65 o 
  -8   2   1       13.03       12.02     11.57 o 
  -7   2   1       29.12       39.28      6.20 o 
  -6   2   1        1.58        7.02      4.97 o 
  -5   2   1       71.72       71.89      6.02 o 
  -4   2   1       59.62       58.65      2.78 o 
  -3   2   1      675.52      684.72      7.56 o 
  -2   2   1      272.28      241.71      3.43 o 
  -1   2   1      444.22      451.93      2.10 o 
   0   2   1       34.08       30.15      1.30 o 
   1   2   1     1141.15     1154.77      6.21 o 
   2   2   1       68.86       59.19      1.12 o 
   3   2   1      324.09      331.17      3.94 o 
   4   2   1       33.63       38.51      5.04 o 
   5   2   1      186.91      194.80      6.34 o 
   6   2   1       98.88       88.91      4.20 o 
   7   2   1       95.53       89.55      4.76 o 
   8   2   1        5.14       10.45      6.76 o 
   9   2   1        4.66        7.81      9.71 o 
  -8   3   1        5.40       16.08      7.03 o 
  -7   3   1       26.13       34.79      9.23 o 
  -6   3   1        4.43       14.49      5.08 o 
  -5   3   1        7.06        5.23      4.39 o 
  -4   3   1       26.72       23.84      4.48 o 
  -3   3   1      243.09      241.50      7.02 o 
  -2   3   1      237.39      244.74      4.46 o 
  -1   3   1      238.47      219.19      3.29 o 
   0   3   1     1233.50     1196.43      7.80 o 
   1   3   1        4.24        3.81      1.01 o 
   2   3   1       27.81       21.34      2.46 o 
   3   3   1     1186.90     1184.27     13.12 o 
   4   3   1      552.57      509.04     21.65 o 
   5   3   1       22.25       21.66      2.33 o 
   6   3   1       20.76       28.11      4.95 o 
   7   3   1        2.06        0.24      3.73 o 
   8   3   1        0.96       14.80     11.69 o 
   9   3   1        8.57       34.52      7.89 o 
  -7   4   1        6.06        2.70      5.94 o 
  -6   4   1        0.16        0.17      5.40 o 
  -5   4   1        7.84       13.93      5.00 o 
  -4   4   1      102.52       86.93      5.99 o 
  -3   4   1       27.00       28.76      4.00 o 
  -2   4   1      169.63      178.47      5.63 o 
  -1   4   1      273.20      278.06      4.15 o 
   0   4   1       54.87       62.24      2.53 o 
   1   4   1      970.88     1098.70      8.34 o 
   2   4   1       97.99      101.95      4.88 o 
   3   4   1       23.61       24.73      7.12 o 
   4   4   1       14.00       18.85      3.66 o 
   5   4   1        1.36       11.76      6.33 o 
   6   4   1       36.01       35.72      5.31 o 
   7   4   1       21.58       22.41      5.69 o 
   8   4   1        0.38       -2.85      5.28 o 
  -7   5   1        3.75       -0.55      6.03 o 
  -6   5   1        0.30        2.05      5.24 o 
  -5   5   1       20.90       23.30      5.31 o 
  -4   5   1        0.18       -0.18      3.43 o 
  -3   5   1       58.23       59.01      5.14 o 
  -2   5   1       22.66       18.76      5.16 o 
  -1   5   1      381.19      387.24      9.93 o 
   0   5   1      198.21      204.11      6.99 o 
   1   5   1       21.39       27.01      2.77 o 
   2   5   1      357.47      358.49      4.65 o 
   3   5   1        8.78        4.85      3.42 o 
   4   5   1       89.32       83.84     13.13 o 
   5   5   1        6.79       16.13     15.11 o 
   6   5   1      151.25      137.68      8.11 o 
   7   5   1       34.89       40.16      6.35 o 
   8   5   1       22.34       13.41      6.75 o 
  -6   6   1        0.00        4.09     11.17 o 
  -5   6   1        0.49       -1.33      4.66 o 
  -4   6   1      249.46      251.61      9.70 o 
  -3   6   1      146.52      146.84      7.64 o 
  -2   6   1      853.54      797.26     17.60 o 
  -1   6   1       19.34       19.12      2.62 o 
   0   6   1       67.76       77.55      4.12 o 
   1   6   1       35.24       37.13      2.59 o 
   2   6   1       32.12       38.19      3.65 o 
   3   6   1       44.09       41.68      4.79 o 
   4   6   1      129.80      137.78      8.19 o 
   5   6   1        1.67        9.60      5.21 o 
   6   6   1      381.80      362.30     12.48 o 
   7   6   1       52.90       45.28      7.54 o 
   8   6   1       25.09       20.59      7.64 o 
  -6   7   1        0.35       10.00      9.26 o 
  -5   7   1        5.88       11.74     11.79 o 
  -4   7   1       37.72       26.41      5.77 o 
  -3   7   1      216.33      222.61     12.61 o 
  -2   7   1      815.88      796.08     14.78 o 
  -1   7   1       95.51       98.20      4.16 o 
   0   7   1        0.02        2.47      2.29 o 
   1   7   1       57.84       60.14      3.44 o 
   2   7   1       14.10       14.53      2.32 o 
   3   7   1       47.95       42.85     10.40 o 
   4   7   1        4.79        7.58      4.45 o 
   5   7   1       50.81       49.19      6.71 o 
   6   7   1       30.74       32.70      6.84 o 
   7   7   1        6.20       11.01      6.58 o 
  -5   8   1        0.11        4.69      6.26 o 
  -4   8   1       47.97       45.50      9.52 o 
  -3   8   1        0.62        4.68      5.20 o 
  -2   8   1       71.52       66.86      6.28 o 
  -1   8   1        2.77        3.32      3.08 o 
   0   8   1       57.82       51.13      3.94 o 
   1   8   1        1.38        7.79      4.83 o 
   2   8   1       65.92       54.69      5.58 o 
   3   8   1       49.19       47.45      5.49 o 
   4   8   1        0.28       -2.22      4.26 o 
   5   8   1       27.85       28.93      9.02 o 
   6   8   1       36.52       60.62      8.13 o 
   7   8   1        4.22        3.80      6.43 o 
  -4   9   1        8.66       11.56     10.00 o 
  -3   9   1        7.44        4.98      7.49 o 
  -2   9   1        8.45       12.04      5.26 o 
  -1   9   1        5.99        4.49      4.33 o 
   0   9   1       14.81       21.22      4.00 o 
   1   9   1       35.24       35.55      5.20 o 
   2   9   1        5.01        5.36      4.70 o 
   3   9   1       20.98       12.53      5.37 o 
   4   9   1       41.02       38.40      8.92 o 
   5   9   1        9.70       15.37      7.30 o 
   6   9   1        7.77       22.57      7.37 o 
  -3  10   1       37.89       43.76      8.04 o 
  -2  10   1       13.16       14.14      9.17 o 
  -1  10   1        2.25        8.61     14.86 o 
   0  10   1       42.65       39.61      7.82 o 
   1  10   1       19.70       26.25      5.79 o 
   2  10   1       85.28      102.38      8.38 o 
   3  10   1        0.20       -0.21      4.36 o 
   4  10   1        3.53        5.33      7.28 o 
   5  10   1        2.01       -1.64      5.76 o 
   0  11   1        1.48       15.53     11.14 o 
   1  11   1        0.11       -2.52      9.21 o 
   2  11   1        0.00        1.51      5.36 o 
   3  11   1       11.55       20.40     18.94 o 
  -3 -10   2       30.80       48.95      9.30 o 
  -2 -10   2       42.66       56.23      7.33 o 
  -1 -10   2       13.32       17.07      9.40 o 
   0 -10   2        0.73        2.19      4.54 o 
   1 -10   2        0.02       -0.84      4.70 o 
   2 -10   2        1.14       12.50      5.32 o 
   3 -10   2        0.77        4.24      7.58 o 
  -5  -9   2       24.69       26.95      8.71 o 
  -4  -9   2        0.22       -1.47      5.76 o 
  -3  -9   2       28.10       34.72      6.69 o 
  -2  -9   2       20.13       27.47      6.01 o 
  -1  -9   2        9.73        2.36      4.67 o 
   0  -9   2       65.58       60.30      5.94 o 
   1  -9   2      201.01      182.08      8.27 o 
   2  -9   2       14.56       15.67      6.93 o 
   3  -9   2       34.13       34.42      7.49 o 
   4  -9   2       16.23       11.73      9.84 o 
  -6  -8   2        6.62       -0.36      7.17 o 
  -5  -8   2       68.86       66.74      8.21 o 
  -4  -8   2       17.22       18.29      5.99 o 
  -3  -8   2      139.63      131.97      9.27 o 
  -2  -8   2        4.24       13.98      4.49 o 
  -1  -8   2        5.03        7.81      2.74 o 
   0  -8   2        9.35       13.49      3.35 o 
   1  -8   2      174.70      153.85      5.49 o 
   2  -8   2       44.77       37.35      3.88 o 
   3  -8   2        6.44        4.08      3.13 o 
   4  -8   2        6.86       16.74      7.37 o 
   5  -8   2        5.19       -2.02      5.06 o 
  -6  -7   2       16.93       34.07     11.41 o 
  -5  -7   2        0.86       10.93      5.46 o 
  -4  -7   2        0.12       28.97     20.31 o 
  -3  -7   2      148.35      152.80      7.79 o 
  -2  -7   2       20.41       22.62      5.16 o 
  -1  -7   2      209.73      189.47      5.11 o 
   0  -7   2       11.14       11.65      2.61 o 
   1  -7   2       84.33       62.95      4.21 o 
   2  -7   2      108.89      115.15      6.08 o 
   3  -7   2       42.25       45.03      3.93 o 
   4  -7   2        0.36       -4.42      6.14 o 
   5  -7   2        6.69        9.73      4.91 o 
   6  -7   2      114.87      112.52     15.33 o 
  -7  -6   2        2.61        3.15      5.93 o 
  -6  -6   2        9.27       12.31      6.10 o 
  -5  -6   2        5.22        3.21      4.66 o 
  -4  -6   2      191.00      184.16      8.74 o 
  -3  -6   2     1256.06     1271.05     35.25 o 
  -2  -6   2      675.58      655.90     12.64 o 
  -1  -6   2       20.71       22.56      3.20 o 
   0  -6   2       20.90       21.70      3.69 o 
   1  -6   2        0.40       -2.83      2.84 o 
   2  -6   2      177.04      187.23      6.44 o 
   3  -6   2       52.48       51.62      4.22 o 
   4  -6   2      116.81       99.77      7.29 o 
   5  -6   2        5.32        3.15      3.24 o 
   6  -6   2       96.98      103.88      8.41 o 
   7  -6   2        0.00        0.42      4.98 o 
  -7  -5   2       12.84       26.95      7.01 o 
  -6  -5   2        0.38       -2.61      4.90 o 
  -5  -5   2        1.35       -0.70      4.20 o 
  -4  -5   2      323.52      315.92      9.75 o 
  -3  -5   2      189.50      173.39      9.90 o 
  -2  -5   2       74.12       69.05      6.57 o 
  -1  -5   2      225.00      211.08      4.38 o 
   0  -5   2      485.53      494.32      6.66 o 
   1  -5   2      100.52      105.18      3.44 o 
   2  -5   2        8.84       11.66      2.42 o 
   3  -5   2       21.34       17.40      2.89 o 
   4  -5   2        0.53        2.21      3.47 o 
   5  -5   2        4.21        0.59      2.73 o 
   6  -5   2        1.09       -3.68      4.48 o 
   7  -5   2        7.72       10.63      6.74 o 
  -7  -4   2       30.02       29.18      7.61 o 
  -6  -4   2       31.54       34.64      9.45 o 
  -5  -4   2       15.51       22.94      5.07 o 
  -4  -4   2        3.95       10.92      3.93 o 
  -3  -4   2        3.25        9.44      3.82 o 
  -2  -4   2       67.11       64.63      2.42 o 
  -1  -4   2        1.58        3.28      1.55 o 
   0  -4   2       19.70       24.39      1.92 o 
   1  -4   2      223.03      242.53      4.21 o 
   2  -4   2       58.95       59.39      3.49 o 
   3  -4   2       43.68       41.45      2.93 o 
   4  -4   2       10.65        9.07      2.43 o 
   5  -4   2        3.78        3.31      2.87 o 
   6  -4   2       30.45       35.16      4.05 o 
   7  -4   2        0.74       -0.01      4.36 o 
  -8  -3   2        5.10       -1.49     10.62 o 
  -7  -3   2        0.87       13.57      6.57 o 
  -6  -3   2       26.41       29.51      5.38 o 
  -5  -3   2       25.08       19.87      2.72 o 
  -4  -3   2        1.26        1.46      1.79 o 
  -3  -3   2      256.88      227.80      8.02 o 
  -2  -3   2        6.09        7.26      1.46 o 
  -1  -3   2       82.20       80.43      2.83 o 
   0  -3   2       25.10       36.13      1.86 o 
   1  -3   2      153.80      137.34      2.82 o 
   2  -3   2       48.51       42.76      2.16 o 
   3  -3   2       33.65       31.17      2.18 o 
   4  -3   2       39.22       47.48      2.93 o 
   5  -3   2        0.55        1.27      2.49 o 
   6  -3   2       30.39       34.70      4.79 o 
   7  -3   2       17.34       19.63      4.06 o 
   8  -3   2        4.73       11.33      8.07 o 
  -8  -2   2        2.96       15.01     10.91 o 
  -7  -2   2        5.63        7.17      5.07 o 
  -6  -2   2       26.46       17.88      3.14 o 
  -5  -2   2       29.29       30.12      3.28 o 
  -4  -2   2      181.58      175.15      4.54 o 
  -3  -2   2      960.58     1037.44     12.97 o 
  -2  -2   2      765.09      862.93      7.68 o 
  -1  -2   2       15.75       17.14      1.95 o 
   0  -2   2       20.49       12.75      1.68 o 
   1  -2   2       62.37       58.13      1.60 o 
   2  -2   2      351.98      382.30      5.83 o 
   3  -2   2      342.41      355.98      5.10 o 
   4  -2   2        2.98        1.34      1.74 o 
   5  -2   2       12.90       13.58      2.82 o 
   6  -2   2      279.52      285.08      6.93 o 
   7  -2   2       14.82       14.43      4.95 o 
   8  -2   2        1.42       11.03      7.30 o 
  -8  -1   2       28.37       28.28     11.67 o 
  -7  -1   2        9.37        0.66      2.96 o 
  -6  -1   2       45.01       37.56      4.78 o 
  -5  -1   2       33.22       30.24      4.37 o 
  -4  -1   2        0.45        1.18      1.81 o 
  -3  -1   2       57.07       47.15      2.59 o 
  -2  -1   2       58.80       76.73      2.35 o 
  -1  -1   2      520.64      538.42      4.98 o 
   0  -1   2      367.81      411.35      5.73 o 
   1  -1   2      832.40      879.04      8.23 o 
   2  -1   2     1535.91     1579.25      8.33 o 
   3  -1   2      459.29      487.49      5.58 o 
   4  -1   2      272.18      279.52      4.94 o 
   5  -1   2       45.87       46.85      3.32 o 
   6  -1   2       67.53       54.68      4.43 o 
   7  -1   2        7.20       16.72      3.52 o 
   8  -1   2        0.64        5.63      4.73 o 
   9  -1   2        0.00       -2.07      5.37 o 
  -8   0   2       47.55       58.88     13.43 o 
  -7   0   2       55.17       43.93      6.57 o 
  -6   0   2       16.55       16.56      3.40 o 
  -5   0   2        9.72       12.54      2.87 o 
  -4   0   2        1.27        1.35      1.83 o 
  -3   0   2      117.29       99.86      2.99 o 
  -2   0   2      332.98      333.01      7.65 o 
  -1   0   2       89.61       80.98      3.88 o 
   0   0   2     1088.42     1000.06      5.83 o 
   1   0   2      714.06      699.17      5.76 o 
   2   0   2    18881.38    19494.43     51.98 o 
   3   0   2        1.53        4.75      1.72 o 
   4   0   2      149.58      143.01      3.68 o 
   5   0   2        7.09        9.78      2.54 o 
   6   0   2        0.85        5.61      3.16 o 
   7   0   2        4.29        3.99      4.13 o 
   8   0   2        7.88       17.67      4.05 o 
   9   0   2       14.53       10.30      8.69 o 
  -8   1   2        0.74        5.22      6.26 o 
  -7   1   2       86.21       80.02      9.42 o 
  -6   1   2       70.18       64.30      6.19 o 
  -5   1   2        6.33        8.88      3.18 o 
  -4   1   2       60.03       55.12      3.48 o 
  -3   1   2        1.89        6.54      2.20 o 
  -2   1   2     1834.01     1836.62      9.82 o 
  -1   1   2     1305.32     1287.11      8.49 o 
   0   1   2     2954.25     2974.40     11.09 o 
   1   1   2      160.21      160.53      2.76 o 
   2   1   2      969.57     1003.26      7.62 o 
   3   1   2      473.91      466.42      6.64 o 
   4   1   2       16.60       20.82      2.03 o 
   5   1   2       19.71       16.10      2.41 o 
   6   1   2        2.46        7.77      2.74 o 
   7   1   2      179.60      180.02      6.33 o 
   8   1   2        1.76        6.74      3.84 o 
   9   1   2       15.68       10.25      6.25 o 
  -7   2   2        1.33       24.80     10.88 o 
  -6   2   2       36.75       47.19      6.55 o 
  -5   2   2        1.60       -0.08      3.66 o 
  -4   2   2        0.01        4.70      3.46 o 
  -3   2   2        4.21       11.06      3.08 o 
  -2   2   2      858.86      888.69     11.35 o 
  -1   2   2      769.55      875.34     15.30 o 
   0   2   2      255.33      264.42      3.77 o 
   1   2   2      104.68      115.74      2.61 o 
   2   2   2     1157.20     1125.81      7.53 o 
   3   2   2        6.59        8.27      1.36 o 
   4   2   2      131.79      126.16      3.31 o 
   5   2   2      127.93      124.22      7.30 o 
   6   2   2       83.50       73.82      6.38 o 
   7   2   2       25.00       34.94      5.76 o 
   8   2   2        0.00        4.10      6.99 o 
   9   2   2        2.04        4.41      6.23 o 
  -7   3   2        9.67       19.91      6.90 o 
  -6   3   2        5.99        9.32      5.56 o 
  -5   3   2       46.17       41.81      5.72 o 
  -4   3   2        1.27       -2.31      5.76 o 
  -3   3   2      274.41      274.89     12.23 o 
  -2   3   2      491.46      550.87      9.45 o 
  -1   3   2      368.91      389.63      4.34 o 
   0   3   2     1469.41     1473.09     11.65 o 
   1   3   2        0.49        1.12      1.11 o 
   2   3   2      472.87      457.12      5.66 o 
   3   3   2        1.63        5.93      1.30 o 
   4   3   2        0.82        2.98      1.74 o 
   5   3   2        0.12        2.86      3.31 o 
   6   3   2        0.94        1.14      2.03 o 
   7   3   2        0.59        5.94      6.38 o 
   8   3   2        0.10       -2.62      4.90 o 
   9   3   2        4.29       -2.42      6.34 o 
  -7   4   2        5.52        9.04     11.66 o 
  -6   4   2        5.22        7.56      5.99 o 
  -5   4   2        3.29        6.74      8.10 o 
  -4   4   2       93.34       90.09     11.39 o 
  -3   4   2       41.59       38.83      4.57 o 
  -2   4   2        1.91        0.99      3.06 o 
  -1   4   2      175.91      158.60      2.87 o 
   0   4   2        9.52       10.01      1.62 o 
   1   4   2      226.38      236.01      7.83 o 
   2   4   2        2.95        6.16      1.36 o 
   3   4   2     1069.45     1114.22     16.24 o 
   4   4   2        4.58        3.94      3.16 o 
   5   4   2        7.44       14.07      4.17 o 
   6   4   2        0.52        9.01      6.23 o 
   7   4   2       12.74       24.53      5.55 o 
   8   4   2        7.15       14.29      5.98 o 
   9   4   2        0.94        3.39      8.51 o 
  -6   5   2       66.80       57.84      7.99 o 
  -5   5   2      126.30      117.24      8.45 o 
  -4   5   2       11.27        9.68      5.00 o 
  -3   5   2        3.96        9.68      4.67 o 
  -2   5   2        0.41        7.52      4.36 o 
  -1   5   2      527.50      506.07      6.18 o 
   0   5   2      390.72      394.38      6.24 o 
   1   5   2      285.07      290.96      4.98 o 
   2   5   2       24.65       26.77      2.79 o 
   3   5   2      116.87      107.67      7.76 o 
   4   5   2        6.37       -0.64      3.27 o 
   5   5   2       18.81       15.28      9.96 o 
   6   5   2       43.54       43.57      5.85 o 
   7   5   2      102.91      101.32      8.17 o 
   8   5   2       12.33       20.33      7.00 o 
  -6   6   2       15.41       19.84      6.78 o 
  -5   6   2        5.54        5.27      7.46 o 
  -4   6   2        0.76        1.55      6.29 o 
  -3   6   2       28.56       18.02      5.11 o 
  -2   6   2      153.74      148.11      7.09 o 
  -1   6   2       93.67       86.21      4.57 o 
   0   6   2       77.27       81.62      5.00 o 
   1   6   2      196.22      178.12      4.47 o 
   2   6   2       73.14       77.12      3.05 o 
   3   6   2      156.47      139.14      6.35 o 
   4   6   2        6.20        8.78      6.26 o 
   5   6   2       23.27       19.56      5.24 o 
   6   6   2       21.12       29.36      5.94 o 
   7   6   2       83.36       80.66      7.89 o 
   8   6   2       53.07       57.40     14.49 o 
  -5   7   2        0.14        8.34      6.66 o 
  -4   7   2        8.71       17.83      5.88 o 
  -3   7   2        1.21      583.36     19.98 o 
  -2   7   2        1.74        7.95      6.60 o 
  -1   7   2      440.16      394.58     13.77 o 
   0   7   2       55.29       42.23      3.45 o 
   1   7   2      411.09      387.72     15.56 o 
   2   7   2      100.73       99.57      3.78 o 
   3   7   2       35.53       36.80      5.01 o 
   4   7   2       29.48       31.22      6.44 o 
   5   7   2       31.35       31.52      5.99 o 
   6   7   2        4.03        7.32      5.17 o 
   7   7   2       80.21       81.64      9.11 o 
  -4   8   2        0.24       -7.28     10.09 o 
  -3   8   2       20.86       18.22      5.90 o 
  -2   8   2        1.39        3.13      4.34 o 
  -1   8   2       75.75       80.69      6.17 o 
   0   8   2       15.57       15.47      4.18 o 
   1   8   2        0.12       -0.60      2.60 o 
   2   8   2       13.71       15.12      4.43 o 
   3   8   2      321.34      292.53      9.89 o 
   4   8   2        3.17        6.80      7.05 o 
   5   8   2        4.10       -0.76      5.67 o 
   6   8   2        9.75        0.98      5.11 o 
   7   8   2       19.59       22.40      8.02 o 
  -3   9   2       29.42       28.31      7.05 o 
  -2   9   2        3.05        6.74      5.02 o 
  -1   9   2        0.08        2.68      4.19 o 
   0   9   2        2.16        6.07      7.54 o 
   1   9   2        1.68       -0.99      4.56 o 
   2   9   2       19.39       24.46      5.28 o 
   3   9   2       62.54       64.91      6.91 o 
   4   9   2        4.84        2.87      5.18 o 
   5   9   2        0.16       -1.27      4.87 o 
   6   9   2        1.06        2.81      8.69 o 
  -2  10   2        2.68       25.29      6.97 o 
  -1  10   2       30.38       32.37     11.04 o 
   0  10   2       39.01       58.63      8.07 o 
   1  10   2        2.80        7.96      4.72 o 
   2  10   2       91.22      100.90      8.26 o 
   3  10   2        0.26       -1.29      5.24 o 
   4  10   2       53.25       54.04      8.45 o 
   5  10   2       23.71       20.30      7.34 o 
   1  11   2        8.30       -0.97      9.56 o 
   2  11   2       13.51       13.48      9.74 o 
  -3 -10   3        0.51        5.50      7.87 o 
  -2 -10   3       55.14       65.01      7.95 o 
  -1 -10   3        1.10       47.86     34.69 o 
   0 -10   3       14.23       16.78      8.95 o 
   1 -10   3        0.26       33.46     10.03 o 
   2 -10   3       25.02       22.93      8.48 o 
   3 -10   3       13.72       21.59      9.59 o 
  -4  -9   3        0.00        1.98      5.96 o 
  -3  -9   3       35.28       36.42     12.21 o 
  -2  -9   3        1.05        2.40      8.37 o 
  -1  -9   3       24.17       23.76      5.48 o 
   0  -9   3        2.34        9.21      3.54 o 
   1  -9   3        3.75       -1.47      3.18 o 
   2  -9   3        0.42        6.76      4.32 o 
   3  -9   3       42.21       30.08      6.21 o 
   4  -9   3        4.40        0.64      7.17 o 
  -5  -8   3       26.65       27.22      7.26 o 
  -4  -8   3        2.53       -0.10      5.63 o 
  -3  -8   3       22.35       23.10      5.85 o 
  -2  -8   3       35.46       52.51     17.23 o 
  -1  -8   3        0.32        0.78      5.91 o 
   0  -8   3       49.81       47.45      4.10 o 
   1  -8   3        0.75       -1.37      2.59 o 
   2  -8   3        4.99       11.22      6.00 o 
   3  -8   3       15.81       11.07      3.71 o 
   4  -8   3        3.54        4.96      3.97 o 
   5  -8   3       17.99       17.78      9.30 o 
  -6  -7   3       53.84       57.17     13.46 o 
  -5  -7   3       70.09       67.51      7.85 o 
  -4  -7   3      102.07      103.58      7.64 o 
  -3  -7   3       30.99       22.66      5.12 o 
  -1  -7   3       34.16       29.69      3.17 o 
   0  -7   3      102.23       97.17      4.35 o 
   1  -7   3       81.05       85.79      4.15 o 
   2  -7   3       14.91       14.19      5.44 o 
   3  -7   3        6.64        5.64      3.04 o 
   4  -7   3        0.00        1.86      3.44 o 
   5  -7   3       22.32       25.49      4.08 o 
   6  -7   3      103.30       73.89     12.55 o 
  -6  -6   3        8.76       17.26      6.77 o 
  -5  -6   3       33.52       32.32      7.63 o 
  -4  -6   3        5.69       14.17      4.90 o 
  -3  -6   3        0.16        3.97      5.43 o 
  -2  -6   3      723.71      700.64     12.41 o 
  -1  -6   3      149.39      128.40      4.45 o 
   0  -6   3       17.79       17.38      3.05 o 
   1  -6   3        8.08        9.26      2.37 o 
   2  -6   3        1.52        4.92      5.75 o 
   3  -6   3       24.38       28.95      5.24 o 
   4  -6   3       69.55       68.36      4.44 o 
   5  -6   3       26.86       22.46      3.84 o 
   6  -6   3       78.32       82.55      7.69 o 
   7  -6   3       38.94       40.51     10.88 o 
  -7  -5   3        0.18        8.10     13.69 o 
  -6  -5   3        9.92        1.53      5.23 o 
  -5  -5   3        2.54        1.35      4.21 o 
  -4  -5   3       97.32       91.25      6.43 o 
  -3  -5   3        7.19        5.43      2.54 o 
  -2  -5   3        1.36        5.40      5.62 o 
  -1  -5   3       11.61       12.29      2.35 o 
   0  -5   3       67.68       59.07      2.91 o 
   1  -5   3       38.68       39.34      2.76 o 
   2  -5   3      108.95      118.93      7.14 o 
   3  -5   3       22.21       28.49      3.90 o 
   4  -5   3       18.34       18.86      4.35 o 
   5  -5   3       20.80       24.67      3.72 o 
   6  -5   3        1.01        5.80      4.07 o 
   7  -5   3       43.86       54.93      6.84 o 
  -7  -4   3       29.19       35.40      7.49 o 
  -6  -4   3      182.79      177.85      9.55 o 
  -5  -4   3        0.19        2.04      4.03 o 
  -4  -4   3        8.95       10.00      2.32 o 
  -3  -4   3       14.45       10.83      2.24 o 
  -2  -4   3      210.78      185.21     15.37 o 
  -1  -4   3       38.24       32.24      3.68 o 
   0  -4   3       10.75       12.81      2.37 o 
   1  -4   3      372.55      393.72      5.65 o 
   2  -4   3      115.77      119.75      6.73 o 
   3  -4   3      841.58      856.29     14.14 o 
   4  -4   3      216.66      221.67      5.54 o 
   5  -4   3       16.04       15.70      3.43 o 
   6  -4   3       13.04       14.95      3.41 o 
   7  -4   3        5.04       -3.37      4.00 o 
   8  -4   3        0.09       18.84      9.97 o 
  -7  -3   3       10.31        1.49      4.61 o 
  -6  -3   3       62.36       66.82      6.56 o 
  -5  -3   3       22.66       23.67      3.22 o 
  -4  -3   3        7.35       14.62      3.44 o 
  -3  -3   3      161.47      182.21      4.53 o 
  -2  -3   3       22.30       20.18      4.49 o 
  -1  -3   3       81.13       68.71      2.56 o 
   0  -3   3      393.05      386.83      5.43 o 
   1  -3   3       74.07       85.94      2.89 o 
   2  -3   3       69.00       66.42      2.36 o 
   3  -3   3       16.05        9.85      1.86 o 
   4  -3   3       79.76       67.68      3.82 o 
   5  -3   3       14.31       13.01      3.06 o 
   6  -3   3       70.39       75.94      5.99 o 
   7  -3   3       90.89       76.86      8.42 o 
   8  -3   3        3.44        5.94      6.23 o 
  -7  -2   3       13.00        8.37      9.71 o 
  -6  -2   3        1.34        1.93      3.18 o 
  -5  -2   3       30.84       33.23      3.87 o 
  -4  -2   3      134.11      112.80      4.08 o 
  -3  -2   3      213.04      219.78      4.89 o 
  -2  -2   3      145.42      164.98      3.78 o 
  -1  -2   3     2113.62     2355.84     13.91 o 
   0  -2   3      345.41      325.94      4.17 o 
   1  -2   3       77.69       82.84      3.06 o 
   2  -2   3      139.03      133.68      4.89 o 
   3  -2   3       99.07       99.63      3.18 o 
   4  -2   3        8.53        6.14      2.07 o 
   5  -2   3       12.82       22.18      4.85 o 
   6  -2   3        6.90        5.42      2.96 o 
   7  -2   3       23.02       26.09      4.16 o 
   8  -2   3       38.21       25.82      4.67 o 
   9  -2   3        6.41       -5.29      8.57 o 
  -7  -1   3       22.95       28.80      9.89 o 
  -6  -1   3       18.22       22.78      3.78 o 
  -5  -1   3       20.24       27.13      3.15 o 
  -4  -1   3       46.56       40.56      4.87 o 
  -3  -1   3      150.18      148.42      5.46 o 
  -2  -1   3        1.57        0.79      1.41 o 
  -1  -1   3     1381.73     1478.35     10.11 o 
   0  -1   3       93.95       79.19      4.42 o 
   1  -1   3      132.22      131.10      2.59 o 
   2  -1   3      642.01      686.76     22.95 o 
   3  -1   3      338.40      356.51      4.42 o 
   4  -1   3       43.71       55.05      3.52 o 
   5  -1   3       92.64      101.72      5.22 o 
   6  -1   3       75.14       80.78      5.14 o 
   7  -1   3        2.08        5.02      7.03 o 
   8  -1   3        3.84        5.12      3.79 o 
   9  -1   3       10.07       10.09      6.17 o 
  -7   0   3        9.79       13.10      5.97 o 
  -6   0   3       11.69       21.94      5.11 o 
  -5   0   3      852.11      785.58     16.76 o 
  -4   0   3       46.47       44.95      3.23 o 
  -3   0   3       45.25       40.90      2.62 o 
  -2   0   3       53.41       48.82      2.23 o 
  -1   0   3       70.82       76.69      2.40 o 
   0   0   3      843.96      848.74      6.58 o 
   1   0   3      234.22      241.79      2.89 o 
   2   0   3      178.37      154.71      3.65 o 
   3   0   3      259.01      265.57      6.52 o 
   4   0   3     2308.50     2398.00     15.42 o 
   5   0   3       23.33       24.09      3.47 o 
   6   0   3       23.42       27.94      3.63 o 
   7   0   3       10.51        5.86      3.41 o 
   8   0   3        1.04        3.80      4.58 o 
   9   0   3        0.58       -1.37      4.96 o 
  -7   1   3        0.77       12.53      5.72 o 
  -6   1   3       16.86       26.19      5.92 o 
  -5   1   3     1085.81     1052.48     17.69 o 
  -4   1   3       50.53       41.48      4.54 o 
  -3   1   3       21.76       17.43      4.16 o 
  -2   1   3      101.89      103.29      2.58 o 
  -1   1   3        6.33        6.49      1.41 o 
   0   1   3     1538.84     1666.71     10.62 o 
   1   1   3       81.50       98.53      4.13 o 
   2   1   3     1365.00     1399.47     10.30 o 
   3   1   3        0.33        5.33      1.66 o 
   4   1   3       63.21       76.89      2.86 o 
   5   1   3      333.21      314.37      6.29 o 
   6   1   3       39.27       43.64      7.57 o 
   7   1   3        7.01        7.24      4.33 o 
   8   1   3        0.75        1.37      3.31 o 
   9   1   3        9.33       16.78     14.32 o 
  -7   2   3       28.38       52.29     17.56 o 
  -6   2   3       32.06       37.79      6.21 o 
  -5   2   3       21.44       19.81      5.03 o 
  -4   2   3       22.99       21.36      4.57 o 
  -3   2   3      234.57      229.13      7.40 o 
  -2   2   3      187.26      167.23      5.65 o 
  -1   2   3      491.15      507.07      5.12 o 
   0   2   3      404.29      378.69      6.81 o 
   1   2   3       44.12       40.13      1.84 o 
   2   2   3      177.27      166.98      3.15 o 
   3   2   3      224.71      225.98      4.86 o 
   4   2   3        0.62        0.76      1.54 o 
   5   2   3        0.09        1.38      2.09 o 
   6   2   3       20.00       19.44      3.71 o 
   7   2   3       47.26       41.53      4.13 o 
   8   2   3        3.90       16.73      9.13 o 
   9   2   3       24.98       35.03      7.17 o 
  -7   3   3       15.72       19.48      7.24 o 
  -6   3   3        2.05       -4.94      9.01 o 
  -5   3   3       68.16       64.90      7.39 o 
  -4   3   3       22.15       21.91      4.89 o 
  -3   3   3       34.96       41.61      5.79 o 
  -2   3   3        0.10        0.69      2.84 o 
  -1   3   3        1.11        0.22      0.56 o 
   0   3   3      122.05      135.69      4.29 o 
   1   3   3       31.58       29.93      2.88 o 
   2   3   3        3.06        3.96      1.39 o 
   3   3   3        7.70        8.99      1.77 o 
   4   3   3      203.48      197.11      4.14 o 
   5   3   3      167.58      164.17     10.30 o 
   6   3   3      117.49      126.10      6.64 o 
   7   3   3       16.18       19.87      5.10 o 
   8   3   3        8.59        4.44      5.17 o 
   9   3   3        0.10       -4.85      6.02 o 
  -6   4   3        0.09       -0.33      5.30 o 
  -5   4   3       10.08        5.29      8.41 o 
  -4   4   3        1.85        2.87      5.67 o 
  -3   4   3        7.73       11.30      4.15 o 
  -2   4   3      151.14      154.13      6.48 o 
  -1   4   3      307.30      263.18     11.23 o 
   0   4   3      134.76      121.55      4.76 o 
   1   4   3       18.17       19.01      3.04 o 
   2   4   3      231.47      222.13      4.20 o 
   3   4   3      320.54      354.99      5.30 o 
   4   4   3        0.83        1.41      1.50 o 
   5   4   3       22.69       19.68      2.23 o 
   6   4   3        6.04        3.92      3.92 o 
   7   4   3        0.10        2.88      4.49 o 
   8   4   3       38.54       38.80      6.46 o 
   9   4   3        4.05       11.95     10.05 o 
  -6   5   3       11.96       26.36     12.46 o 
  -5   5   3        0.01        5.58      6.51 o 
  -4   5   3       47.77       52.43      6.85 o 
  -3   5   3        4.51        7.41      8.56 o 
  -2   5   3       23.57       28.66      4.59 o 
  -1   5   3       13.67       18.74      4.15 o 
   0   5   3        0.89        0.83      1.64 o 
   1   5   3       10.71       13.49      2.32 o 
   2   5   3       30.03       31.74      2.53 o 
   3   5   3        0.77        3.19      2.41 o 
   4   5   3      107.85      128.11      6.46 o 
   5   5   3        0.02        7.24      3.93 o 
   6   5   3       20.74       28.10      5.47 o 
   7   5   3        0.05        8.85     10.81 o 
   8   5   3       86.97       93.56     14.43 o 
  -5   6   3        2.31       -7.11      7.63 o 
  -4   6   3        4.15       -2.98      4.58 o 
  -3   6   3        8.98       18.19      7.06 o 
  -2   6   3      419.67      414.03     10.96 o 
  -1   6   3      149.90      146.57      7.40 o 
   0   6   3     1071.89     1032.81     11.10 o 
   1   6   3        2.22        6.49      2.11 o 
   2   6   3       66.25       62.84      3.54 o 
   3   6   3       56.09       46.60      6.01 o 
   4   6   3       66.28       71.07      5.54 o 
   5   6   3        9.29        6.02      9.77 o 
   6   6   3       19.18       27.52      7.30 o 
   7   6   3        3.35       11.63      5.84 o 
   8   6   3      131.62      123.99     10.37 o 
  -5   7   3        0.48       -0.56      9.18 o 
  -4   7   3        0.16       10.65      9.16 o 
  -3   7   3        2.08        3.23      4.88 o 
  -2   7   3       60.49       66.73     17.11 o 
  -1   7   3      164.79      174.19      7.86 o 
   0   7   3      508.43      513.18     16.65 o 
   1   7   3       53.68       54.48      5.93 o 
   2   7   3       36.40       33.11      3.01 o 
   3   7   3       71.22       66.26      5.33 o 
   4   7   3       29.74       31.91      6.79 o 
   5   7   3        9.39       10.47      5.91 o 
   6   7   3        2.48        1.63      6.22 o 
   7   7   3       43.99       47.12      9.26 o 
   8   7   3       23.73       35.78     11.20 o 
  -4   8   3       85.49       96.94     10.27 o 
  -3   8   3       14.70       24.21      6.91 o 
  -2   8   3       70.74       72.45      7.46 o 
  -1   8   3       14.22       12.75      7.47 o 
   0   8   3      235.58      231.72      6.67 o 
   1   8   3       24.82       28.10      3.72 o 
   2   8   3        1.08        4.52      2.68 o 
   3   8   3       48.93       51.42      6.00 o 
   4   8   3       42.63       40.89      5.72 o 
   5   8   3       78.52       92.09      7.88 o 
   6   8   3        1.64       15.82      7.84 o 
   7   8   3       12.35       16.89      6.96 o 
  -3   9   3        0.01        6.26      6.34 o 
  -2   9   3        6.08        3.29      5.50 o 
  -1   9   3       46.26       45.25      6.32 o 
   0   9   3        3.27        3.22      5.32 o 
   1   9   3       19.12       20.88      3.85 o 
   2   9   3       20.70       17.31      4.83 o 
   3   9   3       55.93       48.81      7.68 o 
   4   9   3        1.05       12.34     14.00 o 
   5   9   3       48.47       51.24      7.80 o 
   6   9   3       26.37       26.99      8.07 o 
  -2  10   3        6.25       11.07      8.25 o 
  -1  10   3       66.99       74.69      7.61 o 
   0  10   3       16.85       30.32      6.67 o 
   1  10   3       45.53       40.28     11.14 o 
   2  10   3       10.02        9.17      7.12 o 
   3  10   3        1.82        2.94      4.99 o 
   4  10   3        0.22       -1.43      7.31 o 
   5  10   3        1.91        7.59     13.37 o 
   2  11   3        0.00       -8.48     10.18 o 
  -1 -10   4       16.88        8.10      9.18 o 
   0 -10   4       31.98       30.60      9.86 o 
   1 -10   4       13.98        9.45      9.27 o 
   2 -10   4        0.00       -2.60      7.55 o 
  -3  -9   4       27.03       22.32      6.75 o 
  -2  -9   4        1.19        4.13      5.06 o 
  -1  -9   4       33.76       36.01      9.26 o 
   0  -9   4        0.32        2.86      5.00 o 
   1  -9   4        8.31        8.56      3.88 o 
   2  -9   4       12.16        8.05      6.16 o 
   3  -9   4       38.18       50.68      6.83 o 
   4  -9   4       23.35       36.88     10.47 o 
  -4  -8   4        1.11        0.81      5.30 o 
  -3  -8   4       43.42       50.57      9.01 o 
  -2  -8   4       14.46       15.39      5.42 o 
  -1  -8   4      197.63      235.41     12.49 o 
   0  -8   4       82.12       75.60      4.84 o 
   1  -8   4       14.13       15.37      3.58 o 
   2  -8   4       18.33       23.78      6.29 o 
   3  -8   4      121.22      102.12      7.65 o 
   4  -8   4       13.54       13.54      5.43 o 
  -5  -7   4       11.25       16.35      7.03 o 
  -4  -7   4       23.62       21.57      6.28 o 
  -3  -7   4        2.21        1.49      6.20 o 
  -2  -7   4       69.30       58.23      5.97 o 
  -1  -7   4       41.35       40.30      3.61 o 
   0  -7   4       80.94       76.77      4.39 o 
   1  -7   4       50.54       48.08      4.00 o 
   2  -7   4       10.49       20.81      4.91 o 
   3  -7   4       41.08       39.31      5.43 o 
   4  -7   4       29.64       37.60      9.68 o 
   5  -7   4        2.60        3.96      4.75 o 
   6  -7   4        0.00       15.50      9.77 o 
  -6  -6   4        1.94        4.50      6.63 o 
  -5  -6   4        3.72        7.81      8.42 o 
  -4  -6   4       10.69       13.76      5.49 o 
  -3  -6   4       23.22       24.82      4.96 o 
  -2  -6   4       46.82       40.53      6.01 o 
  -1  -6   4     1210.32     1250.50     13.54 o 
   0  -6   4      821.20      809.21     10.74 o 
   1  -6   4       33.29       35.12      3.50 o 
   2  -6   4       12.20       14.93      2.81 o 
   3  -6   4       11.57       11.48      2.77 o 
   4  -6   4        0.21        7.62      3.37 o 
   6  -6   4       21.49       16.40      9.81 o 
   7  -6   4        4.98       20.77      9.68 o 
  -6  -5   4       19.42       25.52      8.12 o 
  -5  -5   4       72.07       70.59      7.38 o 
  -4  -5   4        0.27        8.51      4.78 o 
  -3  -5   4        6.20       10.46      4.48 o 
  -2  -5   4      428.97      385.01      7.05 o 
  -1  -5   4      129.63      134.40      4.94 o 
   0  -5   4       67.12       79.84      3.66 o 
   1  -5   4       34.65       29.74      2.67 o 
   2  -5   4      185.48      180.97      4.63 o 
   3  -5   4      175.26      150.82      5.46 o 
   4  -5   4       80.07       84.42      9.73 o 
   5  -5   4       14.86       22.14      5.65 o 
   6  -5   4       10.57       12.25      5.05 o 
   7  -5   4        7.67       15.62      8.28 o 
  -6  -4   4        6.16        6.68      5.65 o 
  -5  -4   4       11.02       13.30     10.91 o 
  -4  -4   4      160.59      133.96     14.36 o 
  -3  -4   4       48.47       48.48      4.43 o 
  -2  -4   4        2.86        7.13      4.29 o 
  -1  -4   4        8.83        4.84      2.26 o 
   0  -4   4      244.42      252.55      4.89 o 
   1  -4   4       45.10       54.08      3.18 o 
   2  -4   4        0.03       -0.48      2.51 o 
   3  -4   4       75.89       79.05      8.39 o 
   4  -4   4        5.72       11.61      2.52 o 
   5  -4   4       30.83       25.26      3.29 o 
   6  -4   4        3.65        2.20      3.08 o 
   7  -4   4        7.22       10.93      4.95 o 
   8  -4   4        4.60        1.61      8.86 o 
  -7  -3   4       11.58        1.81      9.83 o 
  -6  -3   4       15.43       11.71      5.36 o 
  -5  -3   4        5.09        7.66      6.48 o 
  -4  -3   4      122.86      105.49      4.70 o 
  -3  -3   4      188.61      179.36      5.13 o 
  -2  -3   4        9.27       11.46      2.42 o 
  -1  -3   4        1.68        0.82      2.90 o 
   0  -3   4        1.83        0.25      1.26 o 
   1  -3   4      109.87      106.28      2.76 o 
   2  -3   4       54.88       46.61      2.70 o 
   3  -3   4       19.55       16.87      2.31 o 
   4  -3   4       33.38       34.44      3.02 o 
   5  -3   4        0.61        7.99     11.00 o 
   6  -3   4        6.45        7.28      4.32 o 
   7  -3   4       11.30       11.59      5.15 o 
   8  -3   4       40.52       29.56      6.63 o 
  -7  -2   4       29.11       35.19     11.38 o 
  -6  -2   4        3.11       11.57      3.49 o 
  -5  -2   4       14.42       10.05      3.27 o 
  -4  -2   4       19.71       25.10      3.18 o 
  -3  -2   4       11.66       11.64      4.77 o 
  -2  -2   4        5.71       11.72      2.24 o 
  -1  -2   4      485.53      576.67      7.11 o 
   0  -2   4     1344.15     1387.94     18.03 o 
   1  -2   4      417.72      436.30      4.44 o 
   2  -2   4       55.08       65.33      3.61 o 
   3  -2   4       62.31       69.57      4.27 o 
   4  -2   4        6.61        5.26      3.65 o 
   5  -2   4        4.49        6.77      2.40 o 
   6  -2   4        1.96       -0.07      2.71 o 
   7  -2   4        1.06       -0.81      3.74 o 
   8  -2   4       25.75       23.70      5.19 o 
   9  -2   4        4.19       -5.21      9.51 o 
  -7  -1   4       39.81       43.20     11.61 o 
  -6  -1   4       25.83       27.45      5.17 o 
  -5  -1   4       53.51       50.20      4.10 o 
  -4  -1   4      338.64      334.45      7.17 o 
  -3  -1   4       80.65       81.99      3.79 o 
  -2  -1   4      127.41      112.75      3.60 o 
  -1  -1   4      382.98      396.53      5.73 o 
   0  -1   4       36.98       45.07      2.72 o 
   1  -1   4       93.78       90.98      2.05 o 
   2  -1   4        8.82       14.59      2.52 o 
   3  -1   4      535.98      487.03     16.77 o 
   4  -1   4     1039.73     1106.13     27.44 o 
   5  -1   4        4.48        6.80      2.28 o 
   6  -1   4        5.00        4.38      3.68 o 
   7  -1   4       31.03       42.99      3.94 o 
   8  -1   4        5.49       11.85      3.79 o 
   9  -1   4        3.08       -1.55      5.36 o 
  -7   0   4        1.15        6.70      6.60 o 
  -6   0   4       94.84       84.85      7.44 o 
  -5   0   4       15.91       17.43      4.86 o 
  -4   0   4       14.66       18.46      2.88 o 
  -3   0   4       54.03       50.19      3.52 o 
  -2   0   4       27.30       27.84      2.37 o 
  -1   0   4      185.74      195.36      4.36 o 
   0   0   4       24.40       20.56      1.82 o 
   1   0   4        0.01        0.86      1.52 o 
   2   0   4      240.07      218.87      5.20 o 
   3   0   4       23.36       27.02      1.63 o 
   4   0   4     1858.93     1852.16     13.05 o 
   5   0   4       23.65       32.88      3.04 o 
   6   0   4       33.99       32.42      3.57 o 
   7   0   4        0.03        3.63      4.27 o 
   8   0   4        3.34        4.50      4.00 o 
   9   0   4        0.05       -3.26      4.34 o 
  -7   1   4        0.16       -0.95      5.57 o 
  -6   1   4        5.14       -1.30      4.69 o 
  -5   1   4       13.16       15.18      4.85 o 
  -4   1   4       33.09       28.52      8.04 o 
  -3   1   4      298.52      277.38      9.89 o 
  -2   1   4      307.02      296.38      4.89 o 
  -1   1   4       56.93       58.93      5.96 o 
   0   1   4      212.82      225.99      5.47 o 
   1   1   4      623.26      579.28      7.15 o 
   2   1   4       56.99       73.59      2.85 o 
   3   1   4       56.54       71.36      2.91 o 
   4   1   4      148.04      160.62      3.88 o 
   5   1   4      371.57      391.64     10.43 o 
   6   1   4       79.20       75.57      4.55 o 
   7   1   4       21.14       22.53      4.13 o 
   8   1   4        7.46       13.69      3.99 o 
   9   1   4       35.39       21.31      6.62 o 
  -6   2   4        0.43        6.10      5.67 o 
  -5   2   4        8.06        4.55      5.19 o 
  -4   2   4       14.37       21.20      4.78 o 
  -3   2   4       91.61       95.75      6.55 o 
  -2   2   4        1.96        0.91      1.02 o 
  -1   2   4      150.27      152.05      5.32 o 
   0   2   4      706.83      781.45     14.80 o 
   1   2   4      901.33      973.02     10.51 o 
   2   2   4      133.11      121.50      3.10 o 
   3   2   4       91.24       87.61      2.91 o 
   4   2   4      208.08      197.92      4.53 o 
   5   2   4        4.94        9.22      2.38 o 
   6   2   4        1.81       -1.81      3.07 o 
   7   2   4       47.04       32.15      5.70 o 
   8   2   4       16.69       20.76      4.61 o 
   9   2   4       10.63        2.29      5.45 o 
  -6   3   4        9.21        1.28      6.22 o 
  -5   3   4        8.48        9.84      7.69 o 
  -4   3   4       39.45       35.62      5.76 o 
  -3   3   4        2.74        3.35      4.03 o 
  -2   3   4        0.43       -0.49      3.27 o 
  -1   3   4      483.95      511.89      9.91 o 
   0   3   4      566.67      625.47     12.97 o 
   1   3   4       99.43      111.52      3.12 o 
   2   3   4      510.81      501.11      6.42 o 
   3   3   4        0.35        2.03      2.13 o 
   4   3   4       22.86       17.25      2.45 o 
   5   3   4       63.34       72.44      5.71 o 
   6   3   4        1.10        3.80      2.67 o 
   7   3   4        0.37       -3.17      3.86 o 
   8   3   4        2.55        0.63      4.18 o 
   9   3   4       17.02        2.22      6.08 o 
  -6   4   4        8.73        5.18      9.30 o 
  -5   4   4       30.88       26.38      6.36 o 
  -4   4   4        0.67        0.73      6.24 o 
  -3   4   4        3.19       -2.75      4.88 o 
  -2   4   4      332.32      294.06      8.91 o 
  -1   4   4      228.08      221.06      7.13 o 
   0   4   4       66.71       59.31      2.66 o 
   1   4   4       52.77       54.95      5.71 o 
   2   4   4        4.15        6.52      1.90 o 
   3   4   4       19.61       14.95      3.03 o 
   4   4   4       30.43       31.47      2.69 o 
   5   4   4      355.54      333.97     13.67 o 
   6   4   4        0.06        5.78      8.45 o 
   7   4   4        6.06       16.35      4.94 o 
   8   4   4        5.68       26.31     17.96 o 
   9   4   4       15.97       22.15      7.61 o 
  -5   5   4       14.90       26.48      8.64 o 
  -4   5   4      136.64      125.12      8.13 o 
  -3   5   4      165.45      149.19      7.98 o 
  -2   5   4       15.47       21.64      4.86 o 
  -1   5   4       27.05       31.90      4.50 o 
   0   5   4       41.75       49.33      2.78 o 
   1   5   4      122.32      126.04      4.07 o 
   2   5   4      284.82      274.56      6.64 o 
   3   5   4      102.24       99.87      3.89 o 
   4   5   4       20.34       23.08      2.79 o 
   5   5   4       48.31       55.24      6.16 o 
   6   5   4       11.14       31.44      9.99 o 
   7   5   4       18.45       18.82      5.56 o 
   8   5   4       24.02       19.73      9.73 o 
  -5   6   4        5.67       -0.64      5.70 o 
  -4   6   4        1.92       -1.20      5.46 o 
  -3   6   4       21.68       14.60      5.38 o 
  -2   6   4       82.51       74.25      6.37 o 
  -1   6   4       25.23       17.37      4.60 o 
   0   6   4      278.94      297.07      5.99 o 
   1   6   4      253.05      243.22      5.79 o 
   2   6   4      466.87      461.41     11.47 o 
   3   6   4       31.19       38.75      3.88 o 
   4   6   4        0.01        0.28      3.39 o 
   5   6   4       36.46       37.04      5.25 o 
   6   6   4        3.68        8.62      5.20 o 
   7   6   4        0.86        3.25      8.00 o 
   8   6   4        0.83       13.45      6.36 o 
  -4   7   4       20.94       22.58      9.49 o 
  -3   7   4        0.06       -3.66      7.90 o 
  -2   7   4       13.51       17.79      5.25 o 
  -1   7   4       39.57       44.87     13.50 o 
   0   7   4       44.56       36.92      5.92 o 
   1   7   4      703.10      707.62     10.30 o 
   2   7   4        8.00       11.38      3.43 o 
   3   7   4      105.19       94.87      4.15 o 
   4   7   4        5.86        6.86      4.58 o 
   5   7   4        0.28       12.00      5.00 o 
   6   7   4       11.30       20.63      5.79 o 
   7   7   4        0.03        6.56      6.29 o 
   8   7   4       10.54        8.63      6.81 o 
  -3   8   4       15.12       23.10      6.83 o 
  -2   8   4       45.48       54.39      7.40 o 
  -1   8   4        0.62       21.76      6.18 o 
   0   8   4       70.29       71.25      7.25 o 
   1   8   4      128.45      135.50      5.28 o 
   2   8   4       45.37       35.25      3.68 o 
   3   8   4       12.03       17.22      5.07 o 
   4   8   4        1.50       12.99      6.87 o 
   5   8   4       46.92       46.28      6.32 o 
   6   8   4       25.30       24.77      6.75 o 
   7   8   4       12.34       15.40      8.37 o 
  -2   9   4       20.12       28.86      7.36 o 
  -1   9   4        8.56       12.16      7.53 o 
   0   9   4        3.38        2.73      4.92 o 
   1   9   4        3.65        3.32      4.17 o 
   2   9   4       23.23       12.29      5.20 o 
   3   9   4       18.66       14.37      6.22 o 
   4   9   4        2.45        6.97      8.10 o 
   5   9   4        5.66        4.68      5.65 o 
   6   9   4        1.82       18.02     10.25 o 
  -1  10   4        0.20        4.68      7.90 o 
   0  10   4        4.32        6.96     10.82 o 
   1  10   4       49.03       55.02     11.03 o 
   2  10   4       63.73       75.99     12.49 o 
   3  10   4       14.82       19.97      5.91 o 
   4  10   4       31.72       32.92      7.71 o 
  -2  -9   5        0.14       -6.20      9.45 o 
  -1  -9   5       16.45       26.97     10.97 o 
   1  -9   5       49.66       54.69      7.09 o 
   2  -9   5        3.83       -0.02      3.97 o 
   3  -9   5        7.87        8.67      6.24 o 
   4  -9   5        3.51        2.46      9.18 o 
  -3  -8   5       64.88       59.58      7.92 o 
  -2  -8   5       23.82       19.40      5.80 o 
  -1  -8   5        2.98        3.77     10.38 o 
   0  -8   5        0.12       -1.34      3.27 o 
   1  -8   5       44.24       39.02      6.05 o 
   2  -8   5        3.06        3.89      4.51 o 
   3  -8   5       13.14       17.10      5.73 o 
   4  -8   5        0.52       -5.03      5.04 o 
   5  -8   5       45.69       57.90      7.36 o 
  -4  -7   5       97.80      101.71     22.13 o 
  -3  -7   5       86.92       96.07      7.74 o 
  -2  -7   5       53.45       46.57      7.90 o 
  -1  -7   5        6.82        5.79      2.88 o 
   0  -7   5        0.17        1.40      6.47 o 
   1  -7   5       20.06       15.65      4.61 o 
   2  -7   5        0.77        1.54      3.91 o 
   3  -7   5       80.84       87.67      6.99 o 
   4  -7   5        2.32        7.25      5.00 o 
   5  -7   5        0.04        0.67      5.13 o 
   6  -7   5        0.01        1.84      8.48 o 
  -5  -6   5        3.68       11.32     13.69 o 
  -4  -6   5       12.41       14.42      7.33 o 
  -3  -6   5        2.05        5.18     11.06 o 
  -2  -6   5        0.25       -0.86      2.40 o 
  -1  -6   5       25.78       22.89      3.18 o 
   0  -6   5      212.98      223.48      6.09 o 
   1  -6   5      433.25      424.47      7.82 o 
   2  -6   5      119.21      126.79      6.63 o 
   3  -6   5       48.33       41.67     12.04 o 
   4  -6   5       11.38       16.62      4.89 o 
   5  -6   5        0.06       -2.10      4.18 o 
   6  -6   5       11.78       19.62      5.87 o 
   7  -6   5        1.54        9.95      9.24 o 
  -5  -5   5       15.26       22.19      6.92 o 
  -4  -5   5       46.41       51.72      6.65 o 
  -3  -5   5       84.86       74.66      4.55 o 
  -2  -5   5       38.02       36.51      3.38 o 
  -1  -5   5      103.47       98.11      4.29 o 
   0  -5   5       17.79       20.88      3.03 o 
   1  -5   5       16.51       21.15      5.14 o 
   2  -5   5      139.41      123.63     10.85 o 
   3  -5   5        2.61        0.03      3.06 o 
   4  -5   5        0.05        4.04      3.90 o 
   5  -5   5       46.88       50.28      5.59 o 
   6  -5   5        2.64        2.88      5.54 o 
   7  -5   5        0.00        6.55      5.40 o 
  -6  -4   5       10.39        0.52      5.83 o 
  -5  -4   5       54.71       58.49      7.39 o 
  -4  -4   5      102.83       91.88     11.38 o 
  -3  -4   5        0.81       10.76      5.50 o 
  -2  -4   5       27.17       22.07      3.27 o 
  -1  -4   5        2.08        8.99      3.46 o 
   0  -4   5       58.72       62.91      3.22 o 
   1  -4   5       39.10       41.75      3.76 o 
   2  -4   5        9.85       14.08      3.90 o 
   3  -4   5        0.95        6.01      3.61 o 
   4  -4   5       77.71       73.76      7.34 o 
   5  -4   5       78.56       93.88     20.12 o 
   6  -4   5       66.05       75.75      9.61 o 
   7  -4   5        0.01        5.66      5.17 o 
   8  -4   5        1.45        5.06      9.74 o 
  -6  -3   5        0.61        4.42      8.51 o 
  -5  -3   5       42.92       40.28      5.87 o 
  -4  -3   5       20.21       19.19      4.48 o 
  -3  -3   5        0.02        2.51      2.58 o 
  -2  -3   5        1.76        1.51      3.97 o 
  -1  -3   5       76.90       95.20      4.04 o 
   0  -3   5        7.55       10.23      4.73 o 
   1  -3   5        0.43        1.25      1.27 o 
   2  -3   5      207.68      215.14      6.94 o 
   3  -3   5        5.10       11.04      3.85 o 
   4  -3   5       62.54       67.08      5.31 o 
   5  -3   5        1.21       15.05      4.58 o 
   6  -3   5        0.08        1.84      5.54 o 
   7  -3   5        3.77       13.95      7.46 o 
   8  -3   5        2.18        4.91      7.74 o 
  -6  -2   5        2.44       -5.24      8.31 o 
  -5  -2   5       38.10       32.94      4.01 o 
  -4  -2   5        4.45       10.09      3.66 o 
  -3  -2   5        5.67        7.99      6.00 o 
  -2  -2   5       11.52       21.49      2.95 o 
  -1  -2   5      127.51      133.51      4.63 o 
   0  -2   5       18.89       26.03      2.45 o 
   1  -2   5      716.99      757.18     26.87 o 
   2  -2   5       27.35       22.59      3.43 o 
   3  -2   5       60.18       73.51      4.81 o 
   4  -2   5        0.56        4.06      3.40 o 
   5  -2   5       60.16       62.95      8.66 o 
   6  -2   5       16.74       23.19      3.01 o 
   7  -2   5        2.63        1.52      4.00 o 
   8  -2   5        2.05       -0.53      4.30 o 
   9  -2   5        6.06        8.63      9.01 o 
  -6  -1   5       19.88       15.47      5.79 o 
  -5  -1   5        0.04        5.95      4.65 o 
  -4  -1   5        4.80        1.70      2.75 o 
  -3  -1   5      112.58      114.71      4.72 o 
  -2  -1   5       35.33       36.64      3.77 o 
  -1  -1   5       71.87       79.01      3.48 o 
   0  -1   5       99.29       80.88      3.03 o 
   1  -1   5      626.76      651.14      8.51 o 
   2  -1   5        8.69        9.50      3.61 o 
   3  -1   5      142.38      151.62      5.84 o 
   4  -1   5       14.30       15.54      3.76 o 
   5  -1   5       25.05       29.32      3.79 o 
   6  -1   5      182.41      182.85      5.49 o 
   7  -1   5        4.78        2.08      3.06 o 
   8  -1   5       16.16       20.34      5.62 o 
   9  -1   5        0.69       -4.12      6.08 o 
  -6   0   5        1.86        7.46     10.49 o 
  -5   0   5       52.22       44.51      6.39 o 
  -4   0   5       92.83       89.58      5.77 o 
  -3   0   5     1111.68     1097.79     12.51 o 
  -2   0   5       38.64       38.19      6.08 o 
  -1   0   5      183.53      182.03      7.84 o 
   0   0   5       10.14        6.20      1.91 o 
   1   0   5      161.48      153.39      5.43 o 
   2   0   5      375.63      367.39      8.73 o 
   3   0   5       99.34      107.18      4.70 o 
   4   0   5       57.92       53.14      7.29 o 
   5   0   5       63.43       63.75      3.17 o 
   6   0   5      734.19      682.20     12.29 o 
   7   0   5       14.73       18.50      3.70 o 
   8   0   5        1.27       -0.45      3.85 o 
   9   0   5        3.32        8.46      6.70 o 
  -6   1   5       46.06       27.01      7.53 o 
  -5   1   5        2.45        9.26      4.96 o 
  -4   1   5      118.89      122.24      7.33 o 
  -3   1   5     1210.15     1158.54     31.80 o 
  -2   1   5      276.47      261.65      5.33 o 
  -1   1   5      229.18      217.03      4.56 o 
   0   1   5        0.82        3.18      1.73 o 
   1   1   5        6.16        8.89      1.88 o 
   2   1   5      393.03      408.98      5.41 o 
   3   1   5       53.62       53.09      4.36 o 
   4   1   5      328.78      329.54      5.45 o 
   5   1   5      140.41      137.33      4.36 o 
   6   1   5       11.31       18.26      2.97 o 
   7   1   5        1.09        3.09      2.70 o 
   8   1   5        0.35       -0.13      3.45 o 
   9   1   5        3.70        4.74      8.95 o 
  -6   2   5        0.44        2.72      5.64 o 
  -5   2   5       76.90       71.96      7.50 o 
  -4   2   5        6.22        8.27     15.08 o 
  -3   2   5       73.31       72.59      7.85 o 
  -2   2   5       30.17       28.31      5.47 o 
  -1   2   5        1.75        4.18      1.72 o 
   0   2   5      227.69      217.64      5.50 o 
   1   2   5      174.80      164.55      4.16 o 
   2   2   5      576.21      593.96      7.18 o 
   3   2   5       14.03       19.82      3.09 o 
   4   2   5      165.84      169.97      4.58 o 
   5   2   5       63.74       53.19      4.57 o 
   6   2   5       32.58       31.12      3.43 o 
   7   2   5       27.08       33.05      3.97 o 
   8   2   5        4.72        5.52      3.68 o 
   9   2   5        7.66        3.43      5.89 o 
  -6   3   5       36.35       41.34      9.56 o 
  -5   3   5       90.83       81.96      8.36 o 
  -4   3   5       18.83       25.44      5.71 o 
  -3   3   5       94.27       85.27     12.52 o 
  -2   3   5       14.93       15.76      4.37 o 
  -1   3   5        1.24        4.59      1.51 o 
   0   3   5      148.79      148.89      4.27 o 
   1   3   5       69.32       72.75      3.07 o 
   2   3   5       66.91       77.39      3.17 o 
   3   3   5       16.43       16.76      3.50 o 
   4   3   5       13.08       14.80      2.44 o 
   5   3   5        2.81        5.03      2.56 o 
   6   3   5       91.57       83.86      5.75 o 
   7   3   5        8.92        8.97      3.92 o 
   8   3   5       14.53       18.08      5.84 o 
   9   3   5        0.00        2.52      6.90 o 
  -5   4   5        0.83        7.66      7.72 o 
  -4   4   5       19.12       23.55      6.37 o 
  -3   4   5       82.28       84.78     12.93 o 
  -2   4   5       43.97       36.37      7.28 o 
  -1   4   5        9.74       15.83      4.33 o 
   0   4   5        7.34        4.49      1.97 o 
   1   4   5       58.98       56.17      3.20 o 
   2   4   5      121.06      120.14      4.25 o 
   3   4   5        0.75        0.30      1.90 o 
   4   4   5       15.70       15.32      2.71 o 
   5   4   5       32.00       34.50      5.39 o 
   6   4   5       24.46       24.74      3.38 o 
   7   4   5       28.36       25.40      5.17 o 
   8   4   5        1.04        7.11      5.36 o 
   9   4   5        3.64       -0.54      5.21 o 
  -5   5   5       29.27       31.49      7.50 o 
  -4   5   5        7.67        6.37      7.14 o 
  -3   5   5       32.99       45.94      6.28 o 
  -2   5   5       94.90       83.31      6.43 o 
  -1   5   5       62.18       59.96     10.46 o 
   0   5   5       27.52       26.96      2.56 o 
   1   5   5        1.14       -0.60      2.94 o 
   2   5   5       16.06       18.75      5.24 o 
   3   5   5        4.84       10.99      6.60 o 
   4   5   5        0.66        8.75      4.81 o 
   5   5   5        0.75        3.11      2.55 o 
   6   5   5        0.51        5.00      4.22 o 
   7   5   5        0.05        1.90      8.16 o 
   8   5   5        0.05        0.26      6.33 o 
  -4   6   5       45.79       46.53     10.02 o 
  -3   6   5        5.80        0.70      4.40 o 
  -2   6   5       30.37       39.97      7.88 o 
  -1   6   5       31.15       37.51      7.27 o 
   0   6   5      105.77      111.40      6.55 o 
   1   6   5      103.08      104.61      4.58 o 
   2   6   5      589.04      602.73      9.40 o 
   3   6   5       53.04       46.12      3.68 o 
   4   6   5        2.52        7.09      3.04 o 
   5   6   5       64.50       64.27      6.38 o 
   6   6   5       35.39       40.29      6.16 o 
   7   6   5        0.61       -4.59      7.87 o 
   8   6   5        2.20        1.98      5.61 o 
  -4   7   5        9.95        7.03      6.94 o 
  -3   7   5        3.10        0.99      5.29 o 
  -2   7   5       12.43       21.38      6.15 o 
  -1   7   5       11.72       20.72      5.23 o 
   0   7   5       53.19       56.35      5.89 o 
   1   7   5        3.59        6.26      2.97 o 
   2   7   5      297.03      288.81      8.03 o 
   3   7   5      119.98      115.43      4.89 o 
   4   7   5        0.50        0.94      4.05 o 
   5   7   5       59.06       57.90      6.67 o 
   6   7   5       12.54       22.15      7.43 o 
   7   7   5        9.16        9.63      5.96 o 
  -3   8   5        3.57       18.55      7.54 o 
  -2   8   5       24.25       33.11      7.30 o 
  -1   8   5       21.39       29.21      6.55 o 
   0   8   5        1.20        4.44      4.67 o 
   1   8   5       10.86       20.24      6.44 o 
   2   8   5       75.84       80.67      4.80 o 
   3   8   5      103.56      101.28      7.21 o 
   4   8   5        3.03        6.87      4.74 o 
   5   8   5       18.79       24.56      6.54 o 
   6   8   5       19.10       11.22      6.29 o 
   7   8   5       19.83        0.52      5.54 o 
  -2   9   5      182.11      204.06     13.10 o 
  -1   9   5        1.15       10.75     10.16 o 
   0   9   5        0.51       -2.84      5.00 o 
   1   9   5       19.23       25.39      6.76 o 
   2   9   5        4.51        0.12      4.11 o 
   3   9   5        4.32        3.80      4.93 o 
   4   9   5        0.77       -0.42      4.57 o 
   5   9   5       10.18        3.18      6.29 o 
   6   9   5        4.46       -7.02      7.02 o 
   0  10   5        6.30        0.64      7.75 o 
   1  10   5       53.56       49.90     12.69 o 
   2  10   5        4.52        3.04      9.45 o 
   3  10   5       31.87       51.16     12.40 o 
   4  10   5       11.36        7.93      6.36 o 
   0  -9   6        1.66       -5.67      8.75 o 
   1  -9   6        0.66        1.52      8.83 o 
   2  -9   6        1.25       13.66      8.51 o 
   3  -9   6        1.00        4.36      6.27 o 
  -2  -8   6       33.57       35.45     11.64 o 
  -1  -8   6       16.36       20.94      9.27 o 
   0  -8   6        3.09        1.18      4.20 o 
   1  -8   6       34.33       39.50      7.03 o 
   2  -8   6       14.43       11.57     11.31 o 
   3  -8   6        1.36       -3.45      7.43 o 
   4  -8   6        0.16        4.59      5.46 o 
  -3  -7   6        1.34       -5.56      5.56 o 
  -2  -7   6       18.31       16.94      7.14 o 
  -1  -7   6       11.69       13.40      4.00 o 
   0  -7   6      202.20      185.31     14.89 o 
   1  -7   6       64.98       66.75      6.78 o 
   2  -7   6       47.41       52.17     10.75 o 
   3  -7   6        4.60        2.86      5.12 o 
   4  -7   6        0.37        5.47      8.07 o 
   5  -7   6        6.57        2.97      5.68 o 
   6  -7   6        2.70        1.24      5.76 o 
  -4  -6   6        5.41       11.17      8.20 o 
  -3  -6   6        4.05        2.90      8.19 o 
  -2  -6   6        7.11        6.68      3.44 o 
  -1  -6   6       57.60       56.10      4.61 o 
   0  -6   6        0.81        7.05      7.17 o 
   1  -6   6      427.16      420.90     11.43 o 
   2  -6   6      282.56      281.41     10.06 o 
   3  -6   6       23.16       30.19      7.25 o 
   4  -6   6        2.56        2.59      4.97 o 
   5  -6   6        1.52       -4.18      5.30 o 
   6  -6   6        2.03       -0.33      4.60 o 
  -5  -5   6        0.00        4.82      6.01 o 
  -4  -5   6       10.10       18.85      9.95 o 
  -3  -5   6       35.32       22.70      5.40 o 
  -2  -5   6        4.93        8.19      3.18 o 
  -1  -5   6       18.22       23.96      8.22 o 
   0  -5   6      240.96      235.94      5.92 o 
   1  -5   6       15.75       19.70      4.48 o 
   2  -5   6      198.77      210.22     10.03 o 
   3  -5   6       45.86       38.23      6.64 o 
   4  -5   6        0.54        5.59      6.90 o 
   5  -5   6       15.23       11.55      5.10 o 
   6  -5   6       27.60       36.67      6.16 o 
   7  -5   6       13.25        3.81      9.24 o 
  -5  -4   6        1.31        0.72      4.84 o 
  -4  -4   6        4.71        4.07      5.01 o 
  -3  -4   6        1.32       -1.34      3.13 o 
  -2  -4   6      194.58      149.26      6.87 o 
  -1  -4   6        5.25        7.15      2.95 o 
   0  -4   6        1.02        8.72      3.47 o 
   1  -4   6      100.15       90.89      8.16 o 
   2  -4   6       49.15       42.77      5.19 o 
   3  -4   6        1.01        7.50      4.12 o 
   4  -4   6       22.92       23.06      5.57 o 
   5  -4   6       22.79       23.46      5.12 o 
   6  -4   6        6.54        3.83      5.03 o 
   7  -4   6       14.69       20.54     13.98 o 
   8  -4   6        1.03       16.45      7.06 o 
  -5  -3   6       18.86       32.14      8.32 o 
  -4  -3   6       29.80       28.56      4.45 o 
  -3  -3   6       85.55       74.41     16.12 o 
  -2  -3   6      155.21      136.20      4.98 o 
  -1  -3   6      212.75      209.95      5.60 o 
   0  -3   6        4.79        7.51      2.38 o 
   1  -3   6       43.35       41.74      2.47 o 
   2  -3   6       13.48       17.91      4.59 o 
   3  -3   6       15.39       17.37      4.57 o 
   4  -3   6       15.65       14.96      4.49 o 
   5  -3   6        1.87       11.30      4.66 o 
   6  -3   6        3.68        3.84      4.88 o 
   7  -3   6        0.22       -1.73      5.33 o 
   8  -3   6        1.33        4.24      6.33 o 
  -5  -2   6       73.63       88.91     21.40 o 
  -4  -2   6       33.72       29.67      5.71 o 
  -3  -2   6        9.80       18.37      7.46 o 
  -2  -2   6       11.02       20.77      3.16 o 
  -1  -2   6       30.19       29.34      4.20 o 
   0  -2   6        1.21        3.74      2.23 o 
   1  -2   6      182.39      192.72      4.16 o 
   2  -2   6      665.91      637.91     12.33 o 
   3  -2   6       75.62       79.56     10.09 o 
   4  -2   6        0.49        3.34      3.93 o 
   5  -2   6        7.77        5.17      4.24 o 
   6  -2   6       36.84       44.15     14.08 o 
   7  -2   6        7.39        7.10      5.22 o 
   8  -2   6        1.11       12.54      5.93 o 
  -5  -1   6       38.02       51.05     11.96 o 
  -4  -1   6        3.12        4.71      3.42 o 
  -3  -1   6        6.38        2.82      3.01 o 
  -2  -1   6      265.03      266.28      7.50 o 
  -1  -1   6       35.76       38.11      3.49 o 
   0  -1   6       13.15       14.75      2.66 o 
   1  -1   6      382.32      380.13     12.49 o 
   2  -1   6        5.65        5.05      3.10 o 
   3  -1   6      146.44      158.68     10.63 o 
   4  -1   6       27.63       19.98      4.52 o 
   5  -1   6       16.18       10.67      9.71 o 
   6  -1   6      185.87      173.28      7.72 o 
   7  -1   6        0.20        1.70      4.16 o 
   8  -1   6       13.33       19.99      5.50 o 
   9  -1   6        6.09        9.39      6.32 o 
  -5   0   6       28.28       40.22      6.51 o 
  -4   0   6      103.04       98.28      7.53 o 
  -3   0   6       19.37       27.99      4.18 o 
  -2   0   6       50.49       59.74      5.99 o 
  -1   0   6      520.87      509.45      8.26 o 
   0   0   6       53.73       50.40      3.17 o 
   1   0   6        0.00        4.21      4.84 o 
   2   0   6      212.79      198.28     12.26 o 
   3   0   6       30.82       38.37      4.25 o 
   4   0   6       14.30       16.81      4.10 o 
   5   0   6        0.02        1.78      3.87 o 
   6   0   6      138.70      107.78     12.74 o 
   7   0   6        4.62        1.67      4.07 o 
   8   0   6       39.73       27.59      7.72 o 
   9   0   6        0.46        5.87      6.08 o 
  -5   1   6        0.74       12.23      7.24 o 
  -4   1   6        7.00        4.33      8.75 o 
  -3   1   6       10.79       14.90      4.60 o 
  -2   1   6      113.74      109.40      4.48 o 
  -1   1   6      448.87      404.56      7.00 o 
   0   1   6       64.99       67.78      4.53 o 
   1   1   6       11.53        7.81      2.20 o 
   2   1   6       19.18       18.69      2.24 o 
   3   1   6      109.29       92.00      6.03 o 
   4   1   6        1.25        2.44      1.69 o 
   5   1   6       11.60        6.34      2.91 o 
   6   1   6       69.65       61.74      3.69 o 
   7   1   6       12.91       12.62      4.68 o 
   8   1   6       15.86       17.20      7.02 o 
   9   1   6        5.90        2.22      8.86 o 
  -5   2   6       90.41      102.54      9.75 o 
  -4   2   6        3.95        3.55      4.83 o 
  -3   2   6      173.24      172.20      8.76 o 
  -2   2   6       74.95       76.96      6.23 o 
  -1   2   6       49.47       49.41      3.93 o 
   0   2   6       41.43       46.96      3.14 o 
   1   2   6       16.52       22.49      3.09 o 
   2   2   6      113.96      127.19      3.98 o 
   3   2   6      258.17      268.00      5.49 o 
   4   2   6      278.18      279.87      5.84 o 
   5   2   6       76.43       64.41      3.68 o 
   6   2   6        0.81        4.83      7.63 o 
   7   2   6       56.67       46.02      6.42 o 
   8   2   6        0.37        6.57      4.26 o 
   9   2   6        3.30       19.71     10.56 o 
  -5   3   6        6.75       10.11     11.44 o 
  -4   3   6        0.05       16.70      6.24 o 
  -3   3   6        4.12       13.84      6.87 o 
  -2   3   6        9.47       14.44      4.60 o 
  -1   3   6        8.20        1.64      3.75 o 
   0   3   6       52.55       42.60      5.16 o 
   1   3   6      135.72      134.85      4.20 o 
   2   3   6       92.39       98.72      3.84 o 
   3   3   6       15.79       18.40      2.76 o 
   4   3   6       47.49       33.08      3.30 o 
   5   3   6        0.20       14.16      7.40 o 
   6   3   6        6.65       11.01      3.74 o 
   7   3   6       44.62       46.74      4.37 o 
   8   3   6        0.16       13.95      7.28 o 
   9   3   6        0.16       13.86     10.53 o 
  -5   4   6        4.11       11.28      6.99 o 
  -4   4   6        1.63       13.88      7.03 o 
  -3   4   6       42.56       36.70     11.54 o 
  -2   4   6        0.76        2.60      5.44 o 
  -1   4   6      143.51      111.67      6.78 o 
   0   4   6      111.03      109.25      3.95 o 
   1   4   6      136.21      119.21      4.41 o 
   2   4   6        4.75        3.48      3.69 o 
   3   4   6      108.54      122.70      4.59 o 
   4   4   6        1.51        3.65      3.11 o 
   5   4   6        5.77        7.17      4.12 o 
   6   4   6        0.68        3.64      2.78 o 
   7   4   6       67.40       65.16      6.80 o 
   8   4   6       10.65        4.88      8.25 o 
  -4   5   6        2.91        7.46     12.99 o 
  -3   5   6       25.00       22.54      7.44 o 
  -2   5   6      209.84      200.96      9.54 o 
  -1   5   6        0.07        5.86      4.43 o 
   0   5   6        8.90        0.73      3.73 o 
   1   5   6        0.78        9.12      3.43 o 
   2   5   6        0.08        7.55      2.79 o 
   3   5   6       54.32       62.40      6.01 o 
   4   5   6       61.18       55.53      5.40 o 
   5   5   6       79.51       88.81      4.62 o 
   6   5   6        0.00       -0.01      3.67 o 
   7   5   6       28.28       27.07      5.71 o 
   8   5   6        0.00        1.82      5.21 o 
  -4   6   6        0.90        3.32      6.42 o 
  -3   6   6       10.86       11.09      5.83 o 
  -2   6   6       39.50       53.79      7.14 o 
  -1   6   6      130.94      111.62     10.81 o 
   0   6   6       90.15       91.68      8.94 o 
   1   6   6        2.31        2.40      2.59 o 
   2   6   6      107.38      102.34      4.63 o 
   3   6   6      273.37      292.43      8.35 o 
   4   6   6      378.29      399.51     11.04 o 
   5   6   6       16.57       23.54     13.18 o 
   6   6   6        6.59       15.14     11.41 o 
   7   6   6        1.00        1.81      9.18 o 
   8   6   6        0.06       -5.24      5.85 o 
  -3   7   6        0.27        6.55     13.18 o 
  -2   7   6       47.79       49.14      7.53 o 
  -1   7   6        0.02       -1.89      4.77 o 
   0   7   6        0.18       -3.10      4.54 o 
   1   7   6        2.72       11.79      5.94 o 
   2   7   6      138.83      143.29      6.25 o 
   3   7   6      186.01      199.73      6.71 o 
   4   7   6       32.59       29.94      5.51 o 
   5   7   6       19.44       19.08     11.16 o 
   6   7   6        1.56        9.74      5.76 o 
   7   7   6        3.28       -1.77      6.10 o 
  -2   8   6        3.73        1.55      6.32 o 
  -1   8   6       37.81       38.46      7.72 o 
   0   8   6        9.71       15.36      5.85 o 
   1   8   6        8.58        2.64      5.07 o 
   2   8   6       35.23       33.26      5.28 o 
   3   8   6        0.01        0.42      4.45 o 
   4   8   6       48.04       57.22     21.34 o 
   5   8   6        2.23       -1.16      5.05 o 
   6   8   6        4.42        7.40      8.37 o 
   0   9   6      134.13      157.09     17.49 o 
   1   9   6        4.94        5.57      5.51 o 
   2   9   6       17.27        9.74      9.62 o 
   3   9   6        0.17        1.76      7.25 o 
   4   9   6       16.11       25.86      7.62 o 
   5   9   6       18.30       17.45      6.40 o 
  -1  -8   7       90.02       88.25     13.69 o 
   0  -8   7        0.93        1.52      8.63 o 
   1  -8   7        6.07        5.77      6.06 o 
   2  -8   7        2.82        4.16      5.85 o 
   3  -8   7        6.18        9.83      6.73 o 
   4  -8   7        1.22       -2.60      5.99 o 
  -2  -7   7       86.94       81.20     10.47 o 
  -1  -7   7       21.20       25.24     10.09 o 
   0  -7   7        3.93        7.03      5.11 o 
   1  -7   7        8.91        5.27      5.24 o 
   2  -7   7       27.38       36.15      7.66 o 
   3  -7   7       56.46       48.74      7.81 o 
   5  -7   7       41.65       60.42      7.94 o 
  -3  -6   7       10.89       15.84      5.95 o 
  -2  -6   7       26.81       32.03      6.31 o 
  -1  -6   7       19.31       29.43      5.54 o 
   0  -6   7        0.49        1.83      4.57 o 
   1  -6   7       20.01       17.43      5.18 o 
   2  -6   7       22.13       22.72      8.76 o 
   3  -6   7      334.79      330.88     11.89 o 
   4  -6   7       60.57       58.06     19.03 o 
   5  -6   7       17.07       19.96      5.97 o 
   6  -6   7        7.39        1.28      5.60 o 
  -4  -5   7        0.15        8.11     12.91 o 
  -3  -5   7       10.33        6.07      5.14 o 
  -2  -5   7       34.42       27.83      4.44 o 
  -1  -5   7       84.26       76.85      5.06 o 
   0  -5   7        0.27       -0.86      4.26 o 
   1  -5   7       29.62       32.55      5.11 o 
   2  -5   7      108.06      113.43     10.12 o 
   3  -5   7        1.88        7.96      8.66 o 
   4  -5   7        0.00        3.29      5.10 o 
   5  -5   7        1.11       -0.77      4.45 o 
   6  -5   7        0.75       -0.72      5.25 o 
   7  -5   7        7.84        9.92      6.49 o 
  -4  -4   7        7.90       10.54      6.14 o 
  -3  -4   7       73.32       80.03      5.81 o 
  -2  -4   7       60.72       54.55      4.47 o 
  -1  -4   7        4.27        3.75      3.17 o 
   0  -4   7       23.96       18.83      3.56 o 
   1  -4   7       27.66       26.20      4.93 o 
   2  -4   7       25.76       21.25      4.94 o 
   3  -4   7        5.66       10.19      4.66 o 
   4  -4   7        4.12        2.89      4.25 o 
   5  -4   7        1.29        6.56      4.95 o 
   6  -4   7       11.24        1.23      4.59 o 
   7  -4   7        7.04       10.85     14.13 o 
  -4  -3   7        0.64        5.21      4.13 o 
  -3  -3   7       37.28       37.32      5.48 o 
  -2  -3   7        7.23        9.70      6.46 o 
  -1  -3   7        0.09       -0.74      2.95 o 
   0  -3   7       32.52       34.41      3.29 o 
   1  -3   7        1.41        2.07      4.31 o 
   2  -3   7        4.50       -0.79      3.76 o 
   3  -3   7       51.17       49.36      5.14 o 
   4  -3   7       25.28       31.13      5.33 o 
   5  -3   7        0.75        4.89      4.44 o 
   6  -3   7        8.76      289.76    154.63 o 
   7  -3   7        5.11       19.09     17.65 o 
   8  -3   7        0.01        0.65      6.58 o 
  -5  -2   7       24.68       45.48     11.64 o 
  -4  -2   7        1.39        4.76      4.16 o 
  -3  -2   7        3.99        1.26      5.27 o 
  -2  -2   7        3.79        0.41      2.70 o 
  -1  -2   7       44.03       48.80      3.83 o 
   0  -2   7        0.24        4.09      3.47 o 
   1  -2   7        4.52        9.09      4.04 o 
   2  -2   7       23.25       28.28      4.99 o 
   3  -2   7      259.04      279.53     12.49 o 
   4  -2   7        6.51       11.14      5.11 o 
   5  -2   7        7.77       14.73      4.77 o 
   6  -2   7        1.54       10.88      7.66 o 
   7  -2   7        4.57       11.13      6.60 o 
   8  -2   7        1.22       -2.40      5.39 o 
  -5  -1   7        4.04        8.97      6.06 o 
  -4  -1   7       12.70       20.25      5.70 o 
  -3  -1   7        0.43        7.65      9.84 o 
  -2  -1   7        6.77        9.34      3.32 o 
  -1  -1   7       77.57       79.68      6.05 o 
   0  -1   7       66.27       66.12      3.92 o 
   1  -1   7        0.02        5.31      2.26 o 
   2  -1   7        0.04        0.43      3.04 o 
   3  -1   7       11.19       16.41      4.95 o 
   4  -1   7       29.55       27.22      5.25 o 
   5  -1   7        0.62       19.74      7.81 o 
   6  -1   7       10.73       14.78      5.60 o 
   7  -1   7       22.41       19.36      5.83 o 
   8  -1   7       79.38       64.96     17.94 o 
  -5   0   7        6.63       19.41     20.34 o 
  -4   0   7       14.79       19.91      7.22 o 
  -3   0   7       52.98       54.76      9.29 o 
  -2   0   7      162.42      159.37      6.70 o 
  -1   0   7      835.48      823.33     11.24 o 
   0   0   7       34.86       39.06      3.39 o 
   1   0   7       27.79       25.55      3.10 o 
   2   0   7       63.61       62.35      3.16 o 
   3   0   7       85.28       72.85      6.10 o 
   4   0   7       28.29       24.15      4.72 o 
   5   0   7        0.42        1.83      3.78 o 
   6   0   7        8.59       12.65      4.65 o 
   7   0   7       24.24       21.49      8.12 o 
   8   0   7      190.00      177.14     20.88 o 
   9   0   7        3.99       32.00     11.17 o 
  -5   1   7       22.93       28.01      7.88 o 
  -4   1   7       85.20       84.17      7.89 o 
  -3   1   7       11.30        9.46      6.04 o 
  -2   1   7       60.52       59.64      6.31 o 
  -1   1   7      691.34      667.20      9.78 o 
   0   1   7       48.64       51.82      6.72 o 
   1   1   7      169.25      169.36      4.86 o 
   2   1   7       36.23       30.18      3.85 o 
   3   1   7       17.34       18.01      4.41 o 
   4   1   7       92.11       85.93      9.65 o 
   5   1   7       46.43       48.25      7.84 o 
   6   1   7      138.62      135.85      7.66 o 
   7   1   7       21.41       23.08      8.45 o 
   8   1   7       22.74       20.93      6.34 o 
   9   1   7        0.14        0.91      8.75 o 
  -4   2   7        9.49       17.70      6.37 o 
  -3   2   7        0.02        1.33      4.50 o 
  -2   2   7       20.51       14.22      4.96 o 
  -1   2   7       27.60       27.25      3.46 o 
   0   2   7      229.99      219.93      7.87 o 
   1   2   7       12.78       21.25      4.68 o 
   2   2   7       33.36       33.64      6.51 o 
   3   2   7        0.32       -1.19      2.17 o 
   4   2   7      111.28      117.52      4.33 o 
   5   2   7       80.67       89.32      4.51 o 
   6   2   7        0.07        4.65      7.16 o 
   7   2   7        2.20       -2.81      5.07 o 
   8   2   7        6.55        6.57      5.27 o 
   9   2   7        1.57       -8.69     10.30 o 
  -4   3   7       28.67       35.95      7.55 o 
  -3   3   7       51.28       45.83      7.42 o 
  -2   3   7       47.30       52.74      6.22 o 
  -1   3   7      104.03       90.31     11.33 o 
   0   3   7        8.69       12.83      4.43 o 
   1   3   7        2.33        1.42      2.55 o 
   2   3   7      108.86      108.99      5.48 o 
   3   3   7       23.06       23.49      4.01 o 
   4   3   7       62.44       64.80      4.04 o 
   5   3   7        7.77       13.01      3.07 o 
   6   3   7        2.66        3.80      3.02 o 
   7   3   7        1.11       -2.46      3.44 o 
   8   3   7       20.80       43.32     12.34 o 
  -4   4   7        5.99       13.89      7.64 o 
  -3   4   7        0.09        4.90      6.12 o 
  -2   4   7       78.37       84.91     14.90 o 
  -1   4   7       58.69       56.71      9.73 o 
   0   4   7       59.77       57.66      5.56 o 
   1   4   7        1.57        3.30      7.80 o 
   2   4   7       12.28       12.64      2.96 o 
   3   4   7        3.52        4.81      3.13 o 
   4   4   7        3.77        5.29      2.84 o 
   5   4   7        0.68        1.81      2.96 o 
   6   4   7        0.04        6.95      5.15 o 
   7   4   7       10.61       15.91      5.54 o 
   8   4   7        2.02       -1.78      8.19 o 
  -3   5   7       84.19       81.80      8.75 o 
  -2   5   7       18.72       25.35      6.07 o 
  -1   5   7        1.38        2.59      5.51 o 
   0   5   7      195.01      151.44     69.10 o 
   1   5   7        8.72       10.66      2.97 o 
   2   5   7       40.47       43.32      4.89 o 
   3   5   7        0.47        2.35      2.76 o 
   4   5   7      105.70      110.40      7.26 o 
   5   5   7        9.67       10.63      3.69 o 
   6   5   7        6.81       13.63      3.77 o 
   7   5   7       18.43       26.44      5.67 o 
  -3   6   7       15.56       25.24      7.71 o 
  -2   6   7       10.11       15.19     10.03 o 
  -1   6   7        4.63        5.46      5.49 o 
   0   6   7       12.44       11.93      5.29 o 
   1   6   7        0.70       -4.91      6.00 o 
   2   6   7        0.90        5.60      3.55 o 
   3   6   7       46.59       44.97      4.21 o 
   4   6   7      110.29      110.55      7.07 o 
   5   6   7       33.43       35.29      4.44 o 
   6   6   7       49.29       50.83      6.60 o 
   7   6   7        2.07        8.02      5.82 o 
  -2   7   7        0.93       -0.62      5.82 o 
  -1   7   7       15.32       25.78      6.99 o 
   0   7   7       29.94       32.51      6.72 o 
   1   7   7        7.32       11.57      5.11 o 
   2   7   7        0.12       -0.27      2.89 o 
   3   7   7       18.49       10.96      4.97 o 
   4   7   7       82.73       84.15      5.41 o 
   5   7   7       74.62       69.65      7.11 o 
   6   7   7        0.36        0.30      4.68 o 
   7   7   7       17.22       10.21      6.79 o 
  -1   8   7       13.50       32.86      7.90 o 
   0   8   7       31.72       32.59      7.33 o 
   1   8   7       73.78       70.06      7.53 o 
   2   8   7        2.37       -2.46      4.74 o 
   3   8   7        0.16        2.77      3.76 o 
   4   8   7       17.87        7.56      5.48 o 
   5   8   7       23.19       15.05      6.55 o 
   6   8   7        1.11       21.63     11.77 o 
   1   9   7        0.12       -2.29      5.78 o 
   2   9   7       30.41       42.18     11.70 o 
   3   9   7       11.55       28.14      9.89 o 
   4   9   7        0.69       -7.96      9.65 o 
  -1  -7   8        0.00       -3.86      8.28 o 
   0  -7   8        7.00       21.73      9.92 o 
   1  -7   8        0.12        9.12     11.66 o 
   2  -7   8       47.57       47.83      7.71 o 
   3  -7   8       23.53       40.67     11.51 o 
   4  -7   8       44.17       37.27      8.16 o 
  -2  -6   8        6.48        8.37      9.71 o 
  -1  -6   8       13.32       11.25      5.43 o 
   0  -6   8        3.33       10.77     11.10 o 
   1  -6   8       20.80       25.97      6.04 o 
   2  -6   8        0.00       -1.27      4.85 o 
   3  -6   8       68.53       53.44     12.20 o 
   4  -6   8       60.07       47.84      7.57 o 
   5  -6   8       21.30       19.47      7.55 o 
  -3  -5   8        2.10       30.24      9.59 o 
  -2  -5   8        3.55       -2.50      4.66 o 
  -1  -5   8        4.45       11.70      7.40 o 
   0  -5   8        1.25        0.83      4.32 o 
   1  -5   8       28.21       37.20      6.26 o 
   2  -5   8       17.26       14.83      5.58 o 
   3  -5   8       19.10       19.83      5.73 o 
   4  -5   8       44.89       67.08     20.86 o 
   5  -5   8       13.73       16.99      6.40 o 
   6  -5   8        1.26       18.54      9.04 o 
  -3  -4   8       16.91       13.61      7.59 o 
  -2  -4   8        3.86        3.38      3.73 o 
  -1  -4   8        9.38       19.97      5.10 o 
   0  -4   8      225.98      214.08      9.10 o 
   1  -4   8       38.65       47.84      6.71 o 
   2  -4   8       10.43        7.20      5.10 o 
   3  -4   8        2.73       11.08      4.95 o 
   4  -4   8       47.46       48.07      6.77 o 
   5  -4   8        0.62        0.03      4.23 o 
   6  -4   8        1.20        1.58      6.13 o 
   7  -4   8        4.21        2.69      6.30 o 
  -3  -3   8       11.32       -6.67      9.13 o 
  -2  -3   8       10.05       10.66      4.02 o 
  -1  -3   8      173.12      170.29     14.42 o 
   0  -3   8       21.20       21.44      5.12 o 
   1  -3   8       47.61       48.48      6.18 o 
   2  -3   8        2.37        8.75      5.03 o 
   3  -3   8        0.24        4.54      4.55 o 
   4  -3   8       14.74       22.50      5.22 o 
   5  -3   8        4.48       19.25      5.88 o 
   6  -3   8        1.29        6.58      5.44 o 
   7  -3   8        0.84        6.07     14.95 o 
  -4  -2   8       16.85       12.87      6.26 o 
  -3  -2   8       54.64       66.26      7.00 o 
  -2  -2   8       29.70       26.04      4.67 o 
  -1  -2   8       13.39       17.15      3.77 o 
   0  -2   8        4.67       10.03      3.45 o 
   1  -2   8        0.18        3.71      5.94 o 
   2  -2   8        3.63       -1.05      3.70 o 
   3  -2   8       12.18       13.22      4.66 o 
   4  -2   8       79.67       73.81      6.25 o 
   5  -2   8       58.43       46.00      8.44 o 
   6  -2   8        3.62       12.03      7.82 o 
   7  -2   8        4.29        2.34      5.63 o 
   8  -2   8        8.78       23.30     18.44 o 
  -4  -1   8      130.15      151.25     13.29 o 
  -3  -1   8       29.75       47.40      6.41 o 
  -2  -1   8        0.06        2.25      4.14 o 
  -1  -1   8        0.72        2.14      2.93 o 
   0  -1   8      105.83       91.28      4.71 o 
   1  -1   8       52.86       64.71      5.54 o 
   2  -1   8       18.88       16.95      4.60 o 
   3  -1   8       36.76       34.86      5.01 o 
   4  -1   8       18.32       20.10      5.38 o 
   5  -1   8       35.80       45.48      6.24 o 
   6  -1   8        0.80        6.85      9.04 o 
   7  -1   8        7.23        3.27      5.07 o 
   8  -1   8       50.03       56.56      9.19 o 
  -4   0   8       33.31       52.90      7.66 o 
  -3   0   8       49.71       53.55      7.29 o 
  -2   0   8        7.97        9.03      4.02 o 
  -1   0   8       22.10       27.90      3.84 o 
   0   0   8       63.23       79.76      9.52 o 
   1   0   8      916.09      848.15     11.00 o 
   2   0   8        0.92        1.39      3.67 o 
   3   0   8       44.30       48.12      5.66 o 
   4   0   8       28.86       25.99      5.18 o 
   5   0   8        1.53        2.00      4.29 o 
   6   0   8        0.97        8.73      6.19 o 
   7   0   8        0.31        5.82     12.01 o 
   8   0   8        7.12        7.09      5.91 o 
  -4   1   8       30.13       36.19     12.64 o 
  -3   1   8        0.38        0.15      6.61 o 
  -2   1   8       22.23       29.34      7.80 o 
  -1   1   8      117.31      110.38      7.37 o 
   0   1   8      204.63      203.38      7.70 o 
   1   1   8      304.81      288.15      6.73 o 
   2   1   8        2.55        4.89      2.63 o 
   3   1   8       14.82       13.64      4.61 o 
   4   1   8        8.04       15.23      4.72 o 
   5   1   8        1.50        9.27      4.34 o 
   6   1   8       31.31       29.87      5.68 o 
   7   1   8        3.45       -3.48      4.93 o 
   8   1   8        3.80        7.62      6.25 o 
  -4   2   8        8.89       11.25      7.56 o 
  -3   2   8      112.37      117.57      9.05 o 
  -2   2   8        0.82        2.78      4.99 o 
  -1   2   8      127.54      138.47     12.68 o 
   0   2   8        4.12        2.91      3.98 o 
   1   2   8        2.17        4.22      3.82 o 
   2   2   8        0.76        1.97      2.71 o 
   3   2   8        8.20       10.78      3.84 o 
   4   2   8       50.12       41.86      5.47 o 
   5   2   8        1.60        3.83      4.17 o 
   6   2   8       55.96       62.81      6.76 o 
   7   2   8        0.50        1.65      6.14 o 
   8   2   8        0.50        6.99      8.56 o 
  -3   3   8       31.37       37.20      7.71 o 
  -2   3   8        3.26        1.92      4.89 o 
  -1   3   8        0.06        2.70      4.57 o 
   0   3   8        0.21        0.64      3.50 o 
   1   3   8       19.84       20.33      3.36 o 
   2   3   8      147.34      147.53      5.24 o 
   3   3   8       23.76       16.94      3.08 o 
   4   3   8        0.94       -2.02      5.62 o 
   5   3   8       27.17       27.45      4.32 o 
   6   3   8       37.38       26.20      5.76 o 
   7   3   8        0.45        2.39      4.89 o 
   8   3   8        2.84        9.27      9.89 o 
  -3   4   8        5.90       16.07      7.97 o 
  -2   4   8        2.49       16.88      8.22 o 
  -1   4   8       22.57       14.92      5.56 o 
   0   4   8       27.25       17.20      5.18 o 
   1   4   8      190.89      171.74      6.03 o 
   2   4   8        2.96        8.50      3.16 o 
   3   4   8       44.25       37.25      3.76 o 
   4   4   8       11.02       13.62      3.47 o 
   5   4   8       30.17       33.03      7.23 o 
   6   4   8        2.53        3.96      3.52 o 
   7   4   8        0.49       -6.70      8.42 o 
  -2   5   8        1.43       11.24      6.71 o 
  -1   5   8        0.44        4.83      5.50 o 
   0   5   8       29.30       22.49      6.08 o 
   1   5   8        5.05        2.34      4.66 o 
   2   5   8        9.58       10.87      3.41 o 
   3   5   8        3.03       10.02      8.60 o 
   4   5   8        0.13        6.35      5.07 o 
   5   5   8       14.75       22.24      3.98 o 
   6   5   8       13.49       20.94      6.03 o 
   7   5   8        3.92        5.29     10.35 o 
  -2   6   8        2.50        1.33      6.39 o 
  -1   6   8        1.49       16.34      6.70 o 
   0   6   8       24.36       27.17      6.70 o 
   1   6   8       65.05       69.92      6.95 o 
   2   6   8       37.65       31.78      7.16 o 
   3   6   8       13.37       16.36      3.88 o 
   4   6   8       36.41       40.58      5.86 o 
   5   6   8      227.31      223.64      7.78 o 
   6   6   8       79.34       62.41      7.31 o 
   7   6   8       10.49        8.98     10.35 o 
  -1   7   8        1.75        4.58     10.18 o 
   0   7   8       22.54       23.22     12.26 o 
   1   7   8        5.15       14.39     11.67 o 
   2   7   8        0.36       -3.01      4.78 o 
   3   7   8        4.29        6.57      6.33 o 
   4   7   8       87.51       90.50     12.59 o 
   5   7   8       19.70        8.41     12.69 o 
   6   7   8       48.37       47.33     10.12 o 
   1   8   8        0.11        1.61      5.42 o 
   2   8   8       21.01       11.50      6.31 o 
   3   8   8        0.02       -4.33      8.16 o 
   4   8   8       30.54       21.57      8.26 o 
   5   8   8        6.02        5.88      5.89 o 
   0  -6   9       46.99       38.95      7.75 o 
   1  -6   9        5.20        5.16      5.97 o 
   2  -6   9        4.01       18.96      6.36 o 
   3  -6   9        5.87       15.16      8.45 o 
   4  -6   9        2.17       -1.57      5.78 o 
  -1  -5   9        3.50       10.17     16.22 o 
   0  -5   9       30.49       31.95      7.18 o 
   1  -5   9       28.29       20.14      6.60 o 
   2  -5   9        1.58        2.63      5.23 o 
   3  -5   9       15.36        6.32     10.72 o 
   4  -5   9       48.67       53.87      8.30 o 
   5  -5   9        7.45        5.68      6.46 o 
  -2  -4   9        2.03        4.08      5.66 o 
  -1  -4   9        3.49        4.35      7.77 o 
   0  -4   9        1.84       -2.28      6.64 o 
   1  -4   9        0.05        1.05      4.68 o 
   2  -4   9       96.14      103.10      8.50 o 
   3  -4   9        1.58        6.09      5.03 o 
   4  -4   9        2.10       -2.37      5.26 o 
   5  -4   9        1.36       -0.85      5.00 o 
   6  -4   9        0.04        1.19      5.70 o 
  -2  -3   9        0.19        5.14      8.67 o 
  -1  -3   9        0.41        1.92      4.63 o 
   0  -3   9        6.09        4.80      4.55 o 
   1  -3   9       22.38       31.43      6.54 o 
   2  -3   9        3.19       -3.16      6.49 o 
   3  -3   9        0.04       -5.25      5.39 o 
   4  -3   9        0.20       -2.39      4.96 o 
   5  -3   9       16.26       22.43      6.25 o 
   6  -3   9        2.46       13.25     17.52 o 
   7  -3   9        2.39       -2.78      6.43 o 
  -3  -2   9       21.13       18.49     10.38 o 
  -2  -2   9        4.30       -2.88      4.34 o 
  -1  -2   9       10.21       15.42      6.89 o 
   0  -2   9        0.03        4.83      6.44 o 
   1  -2   9       30.06       34.87      6.06 o 
   2  -2   9        0.18        3.85      7.74 o 
   3  -2   9        0.18        0.23      4.24 o 
   4  -2   9        5.59       18.70      5.78 o 
   5  -2   9       54.61       52.42     11.58 o 
   6  -2   9        1.46       11.87      6.16 o 
   7  -2   9        4.86        3.58      6.12 o 
  -3  -1   9       36.24       43.09      7.25 o 
  -2  -1   9       61.17       78.62      7.80 o 
  -1  -1   9        1.19        0.28      3.22 o 
   0  -1   9       35.36       43.38      5.57 o 
   1  -1   9      136.99      138.22      7.48 o 
   2  -1   9       67.50       71.66     11.12 o 
   3  -1   9       12.95       24.91     13.65 o 
   4  -1   9        5.92       15.21      7.93 o 
   5  -1   9        0.45       10.15      5.53 o 
   6  -1   9        0.26       -2.43      8.10 o 
   7  -1   9        0.01       17.77      6.57 o 
  -3   0   9       12.34       16.92      6.65 o 
  -2   0   9        3.47        7.88     15.08 o 
  -1   0   9       18.85       16.35      3.85 o 
   0   0   9       18.95       19.50      4.02 o 
   1   0   9      226.96      229.12      8.76 o 
   2   0   9       63.32       57.95     10.11 o 
   3   0   9       86.19       94.22      7.18 o 
   4   0   9       17.90       29.20      7.59 o 
   5   0   9        5.55      481.84     18.90 o 
   6   0   9        5.68        7.73      8.29 o 
   7   0   9        0.18        5.13      9.35 o 
   8   0   9        0.12        2.21      6.06 o 
  -3   1   9       50.06       41.29      7.93 o 
  -2   1   9       38.17       40.28     10.88 o 
  -1   1   9        1.94        5.73      6.44 o 
   0   1   9        1.43       -0.78      4.49 o 
   1   1   9      166.51      155.04      5.80 o 
   2   1   9        1.04        6.85      4.78 o 
   3   1   9       68.29       76.71     15.69 o 
   4   1   9       29.44       35.05      6.83 o 
   5   1   9        2.21       16.10      5.32 o 
   6   1   9       14.22        7.93      5.63 o 
   7   1   9        5.60        4.88      8.42 o 
   8   1   9       23.55       16.42      7.02 o 
  -2   2   9        1.64        8.92      7.06 o 
  -1   2   9       35.27       29.85      6.09 o 
   0   2   9        7.79        8.35      5.44 o 
   1   2   9       20.26       20.25      3.74 o 
   2   2   9      106.85      103.77      4.98 o 
   3   2   9       18.26       17.36      4.70 o 
   4   2   9       30.14       34.24      6.05 o 
   5   2   9        3.67        0.08      4.20 o 
   6   2   9       54.73       61.40     11.90 o 
   7   2   9        5.08        0.51      4.74 o 
   8   2   9        0.42        0.54      5.55 o 
  -2   3   9       42.56       48.22      7.82 o 
  -1   3   9       48.70       61.41      7.28 o 
   0   3   9       47.42       34.03      5.88 o 
   1   3   9        7.43       12.55      3.69 o 
   2   3   9       15.65       13.90      3.51 o 
   3   3   9        6.48       14.81      3.58 o 
   4   3   9        0.44        2.44      4.20 o 
   5   3   9       28.50       32.91     14.33 o 
   6   3   9        8.69       -2.86      4.98 o 
   7   3   9        1.42        7.93      7.28 o 
   8   3   9        0.43        0.15      7.84 o 
  -2   4   9        9.76       22.17      7.78 o 
  -1   4   9        3.13        4.71      5.72 o 
   0   4   9       44.96       45.98      7.03 o 
   1   4   9        0.56       -1.77      4.63 o 
   2   4   9       46.04       42.52      4.91 o 
   3   4   9       26.87       29.96      4.51 o 
   4   4   9        1.07        6.31      5.43 o 
   5   4   9       13.73       19.21      5.26 o 
   6   4   9        0.86       15.22      5.92 o 
   7   4   9        3.34       -0.56      7.90 o 
  -1   5   9       22.62       31.72      7.37 o 
   0   5   9       17.23       20.43     13.00 o 
   1   5   9        0.76       -0.07      4.53 o 
   2   5   9       87.39       78.03      8.57 o 
   3   5   9        4.72       12.15      5.82 o 
   4   5   9       41.83       38.23      4.57 o 
   5   5   9        4.52       22.41      8.83 o 
   6   5   9       24.24       25.31      6.37 o 
   7   5   9        7.07       18.66     10.59 o 
   0   6   9        5.75        6.98      6.52 o 
   1   6   9        5.95        6.24      5.62 o 
   2   6   9       19.14       26.47      7.18 o 
   3   6   9        0.02        0.30      3.28 o 
   4   6   9       21.45       35.53      9.64 o 
   5   6   9        1.04       -1.93      5.23 o 
   6   6   9       43.92       43.55     12.02 o 
   1   7   9        9.70       -3.73      6.66 o 
   2   7   9       16.91       29.72     18.78 o 
   3   7   9        0.37        2.83      5.15 o 
   4   7   9       10.29        7.05      6.02 o 
   5   7   9        0.11        1.76      5.44 o 
   1  -5  10        0.02        1.52      6.73 o 
   2  -5  10        7.35        5.14      6.49 o 
   3  -5  10       19.53       30.53      7.22 o 
   4  -5  10        0.00        2.18      5.93 o 
   0  -4  10        0.41        5.77      5.69 o 
   1  -4  10        0.81        2.30      6.37 o 
   2  -4  10       39.05       36.92      8.02 o 
   3  -4  10       19.56       27.35      7.86 o 
   4  -4  10        0.96        5.41      6.28 o 
   5  -4  10        0.07        9.65     10.27 o 
  -1  -3  10       30.31       39.52      8.20 o 
   0  -3  10       10.71        9.96      7.14 o 
   1  -3  10       21.52       14.16      5.98 o 
   2  -3  10       12.94       12.50      5.79 o 
   3  -3  10       29.99       31.83      7.08 o 
   4  -3  10        0.04        7.87      6.36 o 
   5  -3  10        0.03        7.69     14.30 o 
   6  -3  10       13.52       15.76     13.06 o 
  -1  -2  10       11.30       13.24      6.56 o 
   0  -2  10        5.38       13.89      5.67 o 
   1  -2  10        0.49        0.48      4.54 o 
   2  -2  10       14.80       19.81      6.06 o 
   3  -2  10        1.06        7.49      5.32 o 
   4  -2  10        5.20        2.18      5.03 o 
   5  -2  10        0.37       10.72     10.15 o 
   6  -2  10       11.83       -4.09      5.80 o 
  -1  -1  10        2.37       -4.27      8.19 o 
   0  -1  10        0.43       10.82      7.96 o 
   1  -1  10        4.30       13.62      5.95 o 
   2  -1  10        0.03       -4.81      4.96 o 
   3  -1  10        5.52       11.72      5.18 o 
   4  -1  10        0.77       10.87     10.68 o 
   5  -1  10       15.01       13.68      6.17 o 
   6  -1  10        4.84        7.43      6.38 o 
   7  -1  10       10.99        1.77      8.88 o 
  -1   0  10       66.11       84.21     11.26 o 
   0   0  10        1.74       13.84      5.17 o 
   1   0  10       42.84       33.50      9.93 o 
   2   0  10        2.96        1.55      4.38 o 
   3   0  10      341.35      354.55     29.15 o 
   4   0  10        2.87       10.61      7.33 o 
   5   0  10        0.80       -7.90      8.25 o 
   6   0  10        9.43       28.05      9.30 o 
   7   0  10        0.84        6.31      6.21 o 
  -1   1  10       15.29       20.18     10.38 o 
   0   1  10       51.30       46.10     10.38 o 
   1   1  10      136.19      142.06      8.13 o 
   2   1  10       42.75       48.44      6.11 o 
   3   1  10      159.18      150.42     14.14 o 
   4   1  10        0.74       -5.37      5.37 o 
   5   1  10        7.96       18.44      6.11 o 
   6   1  10       10.45       11.00      7.58 o 
   7   1  10        4.02        7.21     12.01 o 
  -1   2  10       51.17       49.93     10.91 o 
   0   2  10        0.34        5.59      7.25 o 
   1   2  10       53.42       43.97      5.87 o 
   2   2  10        5.36       11.90      5.42 o 
   3   2  10       27.11       24.06      5.78 o 
   4   2  10        0.00       -3.89      7.17 o 
   5   2  10        1.16       15.63     11.74 o 
   6   2  10        2.17       -2.16      5.53 o 
   7   2  10        3.08       19.33     16.12 o 
  -1   3  10       39.29       44.15     10.98 o 
   0   3  10       39.06       31.82      7.33 o 
   1   3  10        1.30        6.84      8.25 o 
   2   3  10       19.99       23.48      6.41 o 
   3   3  10        2.16        5.01     10.82 o 
   4   3  10        9.97       15.82      5.44 o 
   5   3  10        0.76        3.58      4.99 o 
   6   3  10        0.53        0.97      5.02 o 
   7   3  10        1.27        1.00      5.67 o 
   0   4  10       14.61        2.42      6.48 o 
   1   4  10       21.61       18.64      5.89 o 
   2   4  10       47.48       42.09      9.68 o 
   3   4  10       36.95       27.00      5.97 o 
   4   4  10        0.00        4.71      5.02 o 
   5   4  10       14.84       29.12      6.30 o 
   6   4  10        0.00        9.06     10.15 o 
   1   5  10       11.39        1.34      5.26 o 
   2   5  10        0.14        3.37      5.82 o 
   3   5  10        0.55        0.91      6.90 o 
   4   5  10        0.13        3.98      7.17 o 
   5   5  10        0.88        0.99      4.92 o 
   6   5  10        2.36       22.20     10.73 o 
   2   6  10       23.23       20.12     10.09 o 
   3   6  10       28.21       29.75      9.86 o 
   4   6  10        1.59        2.81      7.93 o 
   2  -3  11       12.09        7.52      6.93 o 
   3  -3  11        3.02        5.08      6.87 o 
   4  -3  11        9.29       25.38      7.21 o 
   1  -2  11        5.95        3.27      5.94 o 
   2  -2  11        1.82       24.04     10.24 o 
   3  -2  11        1.24       -1.88      6.79 o 
   4  -2  11        0.89        6.63      6.66 o 
   5  -2  11        0.68        2.13      6.16 o 
   1  -1  11        2.72       10.66      6.40 o 
   2  -1  11       10.16       20.49     21.67 o 
   3  -1  11       53.99      306.64    138.34 o 
   4  -1  11        7.50        0.72      5.83 o 
   5  -1  11        0.01        7.57      7.68 o 
   0   0  11        2.66       14.45     10.35 o 
   1   0  11       10.84       26.21      8.54 o 
   2   0  11       13.60       15.04      6.14 o 
   3   0  11       95.71       67.87      7.22 o 
   4   0  11        2.61        2.83      5.67 o 
   5   0  11       74.67       63.81      9.62 o 
   6   0  11        7.74       18.75     10.71 o 
   1   1  11       17.69       14.71      9.59 o 
   2   1  11        3.69        5.07     10.78 o 
   3   1  11        7.16       14.28      5.62 o 
   4   1  11        1.81       14.36      9.16 o 
   5   1  11       37.52       33.22      8.28 o 
   6   1  11        6.79       11.70      7.34 o 
   1   2  11       46.41       53.73     11.79 o 
   2   2  11        1.85        2.35      5.75 o 
   3   2  11        0.01        6.38      7.66 o 
   4   2  11       30.64       26.18      7.20 o 
   5   2  11        0.31       -1.75      5.52 o 
   6   2  11        2.47        3.44      7.78 o 
   1   3  11       26.39       33.46     10.41 o 
   2   3  11        0.04       11.93      9.30 o 
   3   3  11        7.58       12.08      5.84 o 
   4   3  11        4.41        5.37      6.07 o 
   5   3  11        5.91        7.47      5.99 o 
   2   4  11        0.35        2.28      9.04 o 
   3   4  11        0.33       26.06     10.38 o 
   4   4  11       50.44      129.30     68.09 o 
                                                 
